# Supplementary material for: A Systematic Exploration of B–F Bond Dissociation Enthalpies of Fluoroborane-Type Molecules at the CCSD(T)/CBS Level
Source: Molecules. 2023 Jul 28;28(15):5707. doi: 10.3390/molecules28155707 (PMC10420309; doi:10.3390/molecules28155707)
Supplement: Supplementary file 1 [file molecules-28-05707-s001.zip]

Archive with 2 entries (2 files):
- BF_Data_SI.xlsx
- BF_Molecules_SI.pdf
