# Supplementary material for: A Systematic Exploration of B–F Bond Dissociation Enthalpies of Fluoroborane-Type Molecules at the CCSD(T)/CBS Level
Source: Molecules. 2023 Jul 28;28(15):5707. doi: 10.3390/molecules28155707 (PMC10420309; doi:10.3390/molecules28155707)
Supplement: Supplementary file 1 [file molecules-28-05707-s001.zip › BF_Data_SI.xlsx]

## Sheet: W1w Raw Energies
																								ZPVE	Hvib	Svib
																								0.9884	0.9987	1.0043
	SCF Component				CCSD-HF Contribution							CCSD(T)–CCSD
Molecule	AVDZ+D	AVTZ+D	AVQZ+D	AV{T,Q}Z	AVDZ+D	AVTZ+D	AVQZ+D	AVDZ+D	AVTZ+D	AVQZ+D	AV{T,Q}Z	AVDZ+D	AVTZ+D	AVDZ+D	AVTZ+D	AV{D,T}Z	Non. Rel. FC	Non. Rel. Full	Core Contr.	Rel. FC	Rel. Contr.	W1w Total	W1w (–DKH)	W1w Valence	Unscaled ZPVE	Scd. ZPVE	Therm C Enth	Unscaled Hvib	Scd. Hvib	W1w (0 K)	W1w (298 K)
F Atom	-99.3771	-99.4021	-99.4092	-99.4114	-99.5477	-99.6234	-99.6479	-0.170622	-0.221275	-0.238666	-0.250068	-99.55	-99.6278	-0.0023502	-0.0044219	-0.00519208	-99.6322	-99.6898	-0.057564	-99.7193	-0.0870486	-99.8119	-99.7242	-99.6667	0	0	0.00236	0.00236	0.00235693	-99.8119	-99.8096
AlH2_AlH2_B-F	-610.281	-610.334	-610.347	-610.352	-610.741	-610.886	-610.93	-0.460171	-0.552014	-0.582499	-0.602486	-610.753	-610.904	-0.012051	-0.017901	-0.0200758	-610.913	-611.457	-0.5443	-611.876	-0.963696	-612.482	-611.518	-610.974	0.03146	0.0310951	0.040435	0.008975	0.00896333	-612.451	-612.442
AlH2_AlH2_B•	-510.751	-510.77	-510.776	-510.778	-510.994	-511.051	-511.067	-0.242996	-0.280825	-0.291342	-0.298237	-511	-511.059	-0.006239	-0.0085515	-0.0094112	-511.063	-511.549	-0.485907	-511.94	-0.876888	-512.448	-511.571	-511.085	0.028862	0.0285272	0.036205	0.007343	0.00733345	-512.42	-512.412
AlH2_AlH2_B-H	-511.359	-511.38	-511.387	-511.389	-511.627	-511.691	-511.709	-0.268218	-0.310122	-0.321878	-0.329586	-511.634	-511.7	-0.0066604	-0.009236	-0.0101935	-511.704	-512.191	-0.486598	-512.581	-0.876915	-513.092	-512.215	-511.729	0.037142	0.0367112	0.044877	0.007735	0.00772494	-513.055	-513.048
AlH2_H_B-F	-367.807	-367.855	-367.867	-367.87	-368.191	-368.32	-368.358	-0.383898	-0.464256	-0.491417	-0.509225	-368.2	-368.334	-0.0091011	-0.0141753	-0.0160617	-368.342	-368.666	-0.324203	-368.871	-0.528514	-369.248	-368.72	-368.395	0.027229	0.0269131	0.033283	0.006054	0.00604613	-369.221	-369.215
AlH2_H_B•	-268.252	-268.265	-268.269	-268.27	-268.42	-268.46	-268.471	-0.167935	-0.194389	-0.201605	-0.206336	-268.423	-268.465	-0.0037386	-0.0052839	-0.00585838	-268.468	-268.734	-0.265922	-268.909	-0.441736	-269.19	-268.748	-268.482	0.022556	0.0222944	0.027605	0.005049	0.00504244	-269.168	-269.163
AlH2_H_B-H	-268.872	-268.887	-268.891	-268.893	-269.064	-269.109	-269.122	-0.19181	-0.222081	-0.230407	-0.235865	-269.068	-269.115	-0.0038312	-0.0055543	-0.00619488	-269.118	-269.385	-0.266434	-269.56	-0.441775	-269.843	-269.401	-269.135	0.031769	0.0314005	0.037224	0.005455	0.00544791	-269.812	-269.806
BH2_BH2_B-F	-175.81	-175.861	-175.873	-175.876	-176.296	-176.447	-176.49	-0.485995	-0.585592	-0.617309	-0.638104	-176.308	-176.466	-0.0123168	-0.0189495	-0.0214153	-176.477	-176.675	-0.197521	-176.584	-0.106614	-176.84	-176.733	-176.536	0.045644	0.0451145	0.05251	0.006866	0.00685707	-176.795	-176.788
BH2_BH2_B•	-76.2808	-76.2998	-76.3041	-76.3055	-76.5543	-76.6199	-76.6364	-0.273514	-0.320035	-0.332254	-0.340266	-76.562	-76.631	-0.0076821	-0.0110856	-0.0123509	-76.6371	-76.7768	-0.139646	-76.657	-0.019909	-76.8177	-76.7977	-76.6581	0.041897	0.041411	0.047735	0.005838	0.00583041	-76.7762	-76.7704
BH2_BH2_B-H	-76.8848	-76.9054	-76.91	-76.9114	-77.1822	-77.2525	-77.2702	-0.297481	-0.34714	-0.360246	-0.368839	-77.1901	-77.2638	-0.0078464	-0.0113124	-0.0126009	-77.2706	-77.4106	-0.140025	-77.2904	-0.019892	-77.4528	-77.4329	-77.2929	0.050783	0.0501939	0.056885	0.006102	0.00609407	-77.4026	-77.3965
BH2_H_B-F	-150.572	-150.619	-150.629	-150.632	-150.968	-151.1	-151.138	-0.396711	-0.481111	-0.508946	-0.527196	-150.978	-151.114	-0.0093315	-0.0148225	-0.0168638	-151.124	-151.275	-0.150926	-151.224	-0.0999885	-151.427	-151.327	-151.176	0.034196	0.0337993	0.039363	0.005167	0.00516028	-151.393	-151.388
BH2_H_B•	-51.0191	-51.0326	-51.0356	-51.0365	-51.2043	-51.2489	-51.2602	-0.185187	-0.21633	-0.224584	-0.229995	-51.2092	-51.256	-0.0048356	-0.0070422	-0.00786253	-51.2603	-51.3532	-0.0929653	-51.2735	-0.0132807	-51.3806	-51.3674	-51.2744	0.028826	0.0284916	0.033401	0.004575	0.00456905	-51.3522	-51.3476
BH2_H_B-H	-51.6364	-51.6512	-51.6545	-51.6555	-51.8425	-51.8917	-51.904	-0.206171	-0.240423	-0.249505	-0.25546	-51.847	-51.8983	-0.0044405	-0.0066387	-0.00745591	-51.9031	-51.9963	-0.093224	-51.9163	-0.0132639	-52.0249	-52.0116	-51.9184	0.038516	0.0380692	0.043279	0.004763	0.00475681	-51.9868	-51.9821
CF3_H_B-F	-460.994	-461.127	-461.159	-461.169	-462.034	-462.413	-462.531	-1.0397	-1.28554	-1.37237	-1.42929	-462.062	-462.457	-0.0282167	-0.044235	-0.05019	-462.477	-462.804	-0.327043	-462.846	-0.368427	-463.344	-462.976	-462.648	0.029255	0.0289156	0.03609	0.006835	0.00682611	-463.315	-463.308
CF3_H_B•	-361.412	-361.51	-361.535	-361.542	-362.231	-362.52	-362.612	-0.819013	-1.01007	-1.07708	-1.12102	-362.254	-362.556	-0.0228564	-0.0353534	-0.0399993	-362.57	-362.838	-0.268685	-362.851	-0.281705	-363.254	-362.972	-362.703	0.022829	0.0225642	0.029024	0.006195	0.00618695	-363.231	-363.225
CF3_H_B-H	-362.054	-362.154	-362.179	-362.187	-362.902	-363.197	-363.29	-0.847609	-1.04304	-1.11108	-1.15568	-362.925	-363.233	-0.0230927	-0.0357836	-0.0405016	-363.248	-363.517	-0.269119	-363.53	-0.281693	-363.934	-363.652	-363.383	0.034072	0.0336768	0.04036	0.006288	0.00627983	-363.9	-363.894
CH3_CH3_B-F	-203.451	-203.511	-203.525	-203.529	-204.079	-204.262	-204.315	-0.627908	-0.751012	-0.789877	-0.815359	-204.096	-204.289	-0.0174565	-0.0264654	-0.0298146	-204.302	-204.507	-0.205042	-204.424	-0.122707	-204.702	-204.579	-204.374	0.079054	0.078137	0.085921	0.006867	0.00685807	-204.624	-204.617
CH3_CH3_B•	-103.866	-103.893	-103.899	-103.901	-104.275	-104.37	-104.396	-0.408976	-0.477236	-0.496383	-0.508936	-104.287	-104.388	-0.0122697	-0.0178105	-0.0198704	-104.395	-104.542	-0.146837	-104.431	-0.035992	-104.613	-104.577	-104.43	0.073264	0.0724141	0.079413	0.006149	0.00614101	-104.541	-104.534
CH3_CH3_B-H	-104.503	-104.533	-104.539	-104.541	-104.94	-105.042	-105.069	-0.437216	-0.509463	-0.529506	-0.542647	-104.953	-105.06	-0.0125317	-0.0182412	-0.0203638	-105.068	-105.215	-0.147167	-105.104	-0.0359831	-105.287	-105.251	-105.104	0.08407	0.0830948	0.090364	0.006294	0.00628582	-105.204	-105.198
CH3_H_B-F	-164.392	-164.444	-164.455	-164.459	-164.86	-165.008	-165.051	-0.46796	-0.564078	-0.595512	-0.616122	-164.872	-165.027	-0.0119927	-0.0187004	-0.0211941	-165.037	-165.192	-0.154698	-165.145	-0.108036	-165.359	-165.251	-165.096	0.050969	0.0503778	0.056205	0.005236	0.00522919	-165.308	-165.303
CH3_H_B•	-64.8092	-64.8265	-64.8305	-64.8317	-65.0575	-65.1162	-65.1317	-0.248303	-0.289685	-0.301251	-0.308834	-65.0642	-65.1261	-0.0067058	-0.0098721	-0.0110492	-65.1309	-65.2273	-0.0964414	-65.1522	-0.0213149	-65.2693	-65.248	-65.1516	0.044061	0.0435499	0.048809	0.004748	0.00474183	-65.2258	-65.221
CH3_H_B-H	-65.4471	-65.4666	-65.4708	-65.4721	-65.7238	-65.7888	-65.8055	-0.276621	-0.322185	-0.334735	-0.342963	-65.7307	-65.7991	-0.0069924	-0.0103522	-0.0116012	-65.8045	-65.9013	-0.0968108	-65.8258	-0.0213072	-65.9448	-65.9235	-65.8267	0.055476	0.0548325	0.060314	0.004838	0.00483171	-65.89	-65.8851
CN_CN_B-F	-308.846	-308.925	-308.944	-308.95	-309.698	-309.939	-310.012	-0.851064	-1.01449	-1.06787	-1.10286	-309.734	-309.99	-0.0365539	-0.0510837	-0.0564853	-310.01	-310.32	-0.309889	-310.192	-0.181165	-310.6	-310.419	-310.109	0.023358	0.023087	0.030128	0.00677	0.0067612	-310.577	-310.571
CN_CN_B•	-209.265	-209.309	-209.32	-209.324	-209.904	-210.058	-210.104	-0.63972	-0.749432	-0.783186	-0.805316	-209.937	-210.102	-0.0328005	-0.0440936	-0.0482919	-210.115	-210.367	-0.251946	-210.21	-0.0944098	-210.524	-210.43	-210.178	0.017876	0.0176686	0.023978	0.006102	0.00609407	-210.506	-210.5
CN_CN_B-H	-209.913	-209.959	-209.971	-209.975	-210.572	-210.731	-210.777	-0.658555	-0.771588	-0.806324	-0.829098	-210.603	-210.773	-0.0315438	-0.0427784	-0.046955	-210.788	-211.04	-0.25204	-210.882	-0.0944236	-211.197	-211.103	-210.851	0.028821	0.0284867	0.034963	0.006142	0.00613402	-211.169	-211.163
CN_H_B-F	-217.093	-217.154	-217.168	-217.173	-217.672	-217.849	-217.902	-0.578657	-0.695032	-0.733747	-0.759131	-217.693	-217.88	-0.0213297	-0.0307873	-0.0343033	-217.894	-218.101	-0.207095	-218.031	-0.137263	-218.311	-218.173	-217.966	0.023338	0.0230673	0.028474	0.005136	0.00512932	-218.288	-218.282
CN_H_B•	-117.514	-117.539	-117.546	-117.548	-117.876	-117.964	-117.99	-0.362766	-0.424895	-0.443794	-0.456185	-117.893	-117.987	-0.0167049	-0.0227356	-0.0249776	-117.994	-118.143	-0.148938	-118.045	-0.0505273	-118.229	-118.178	-118.029	0.016421	0.0162305	0.02116	0.004739	0.00473284	-118.212	-118.208
CN_H_B-H	-118.157	-118.184	-118.191	-118.194	-118.543	-118.637	-118.664	-0.386497	-0.452574	-0.472497	-0.485559	-118.559	-118.659	-0.0163002	-0.0224195	-0.0246944	-118.668	-118.817	-0.149233	-118.718	-0.0505263	-118.904	-118.853	-118.704	0.027968	0.0276436	0.032739	0.004771	0.0047648	-118.876	-118.871
Cl_Cl_B-F	-1043.3	-1043.36	-1043.38	-1043.38	-1043.9	-1044.13	-1044.2	-0.607967	-0.764343	-0.81896	-0.854768	-1043.92	-1044.16	-0.0186293	-0.032074	-0.0370722	-1044.17	-1044.79	-0.627401	-1047.08	-2.91181	-1047.81	-1044.9	-1044.27	0.009056	0.00895095	0.014096	0.00504	0.00503345	-1047.8	-1047.8
Cl_Cl_B•	-943.72	-943.751	-943.759	-943.761	-944.11	-944.243	-944.286	-0.389885	-0.491967	-0.526802	-0.549642	-944.124	-944.267	-0.0138156	-0.0239022	-0.027652	-944.269	-944.838	-0.569162	-947.094	-2.82517	-947.733	-944.908	-944.339	0.004389	0.00433809	0.008774	0.004385	0.0043793	-947.729	-947.724
Cl_Cl_B-H	-944.361	-944.393	-944.401	-944.404	-944.777	-944.916	-944.96	-0.41657	-0.522937	-0.558908	-0.582491	-944.791	-944.94	-0.0137214	-0.0239607	-0.0277673	-944.943	-945.512	-0.569525	-947.768	-2.82509	-948.408	-945.583	-945.014	0.014764	0.0145927	0.019243	0.004479	0.00447318	-948.394	-948.389
Cl_F_B-F	-683.259	-683.345	-683.365	-683.371	-683.907	-684.157	-684.234	-0.648293	-0.811429	-0.869467	-0.907518	-683.925	-684.186	-0.0172597	-0.0293372	-0.0338272	-684.2	-684.623	-0.423791	-685.789	-1.58929	-686.325	-684.736	-684.312	0.01067	0.0105462	0.015412	0.004742	0.00473584	-686.315	-686.31
Cl_F_B•	-583.676	-583.729	-583.741	-583.745	-584.106	-584.268	-584.318	-0.430274	-0.53861	-0.576813	-0.60186	-584.119	-584.289	-0.0126248	-0.0214341	-0.0247091	-584.297	-584.662	-0.365482	-585.799	-1.50267	-586.24	-584.737	-584.372	0.005644	0.00557853	0.009844	0.0042	0.00419454	-586.234	-586.23
Cl_F_B-H	-584.319	-584.373	-584.385	-584.389	-584.777	-584.944	-584.995	-0.457895	-0.570668	-0.609965	-0.635729	-584.79	-584.965	-0.0125722	-0.0214964	-0.0248141	-584.974	-585.339	-0.365858	-586.476	-1.50259	-586.918	-585.416	-585.05	0.016262	0.0160734	0.020534	0.004272	0.00426645	-586.902	-586.898
Cl_H_B-F	-584.319	-584.373	-584.385	-584.389	-584.777	-584.944	-584.995	-0.457895	-0.570668	-0.609965	-0.635729	-584.79	-584.965	-0.0125722	-0.0214964	-0.0248141	-584.974	-585.339	-0.365858	-586.476	-1.50259	-586.918	-585.416	-585.05	0.016262	0.0160734	0.020534	0.004272	0.00426645	-586.902	-586.898
Cl_H_B•	-484.739	-484.758	-484.763	-484.764	-484.978	-485.055	-485.08	-0.239193	-0.297563	-0.316967	-0.329689	-484.986	-485.068	-0.007546	-0.0129885	-0.0150118	-485.071	-485.378	-0.30761	-486.486	-1.41588	-486.832	-485.416	-485.109	0.009941	0.00982568	0.013843	0.003902	0.00389693	-486.822	-486.818
Cl_H_B-H	-485.378	-485.399	-485.404	-485.406	-485.645	-485.728	-485.754	-0.266201	-0.328912	-0.349376	-0.362793	-485.652	-485.741	-0.0075543	-0.0131714	-0.0152596	-485.744	-486.052	-0.307973	-487.16	-1.41584	-487.508	-486.092	-485.784	0.021096	0.0208513	0.02506	0.003964	0.00395885	-487.487	-487.483
F_F_B-F	-323.223	-323.329	-323.353	-323.36	-323.911	-324.188	-324.273	-0.68818	-0.858858	-0.920525	-0.960956	-323.927	-324.215	-0.0159194	-0.0267201	-0.0307354	-324.234	-324.454	-0.220203	-324.501	-0.266774	-324.839	-324.572	-324.352	0.012304	0.0121613	0.016761	0.004457	0.00445121	-324.827	-324.822
F_F_B•	-223.634	-223.709	-223.726	-223.731	-224.104	-224.295	-224.353	-0.470504	-0.585805	-0.627534	-0.654894	-224.116	-224.314	-0.0114882	-0.0190698	-0.0218884	-224.327	-224.489	-0.16189	-224.507	-0.180134	-224.75	-224.57	-224.408	0.006996	0.00691485	0.011012	0.004016	0.00401078	-224.743	-224.739
F_F_B-H	-224.28	-224.356	-224.373	-224.378	-224.78	-224.975	-225.034	-0.499178	-0.61904	-0.661836	-0.689894	-224.791	-224.994	-0.0114782	-0.0191466	-0.0219974	-225.008	-225.17	-0.162254	-225.188	-0.180086	-225.432	-225.252	-225.09	0.017812	0.0176054	0.02189	0.004078	0.0040727	-225.414	-225.41
HC2_H_B-F	-201.037	-201.097	-201.111	-201.115	-201.593	-201.765	-201.814	-0.555916	-0.667345	-0.703895	-0.727858	-201.614	-201.794	-0.0204874	-0.0294859	-0.0328312	-201.808	-202.012	-0.204785	-201.93	-0.122876	-202.203	-202.08	-201.875	0.033984	0.0335898	0.039378	0.005394	0.00538699	-202.169	-202.164
HC2_H_B•	-101.457	-101.482	-101.488	-101.49	-101.799	-101.882	-101.904	-0.342439	-0.39965	-0.416447	-0.42746	-101.815	-101.903	-0.0161842	-0.0217983	-0.0238854	-101.911	-102.057	-0.146704	-101.947	-0.0361456	-102.124	-102.088	-101.941	0.026501	0.0261936	0.031694	0.005193	0.00518625	-102.098	-102.092
HC2_H_B-H	-102.098	-102.126	-102.132	-102.134	-102.462	-102.551	-102.575	-0.364291	-0.425278	-0.443021	-0.454654	-102.478	-102.572	-0.0155582	-0.0212376	-0.023349	-102.58	-102.727	-0.146943	-102.616	-0.0361475	-102.795	-102.759	-102.612	0.03849	0.0380435	0.043539	0.005049	0.00504244	-102.757	-102.752
HCO_H_B-F	-238.07	-238.137	-238.153	-238.158	-238.696	-238.893	-238.953	-0.625228	-0.755543	-0.799641	-0.828554	-238.715	-238.922	-0.0199403	-0.0299164	-0.0336251	-238.936	-239.145	-0.209438	-239.096	-0.160072	-239.39	-239.23	-239.02	0.03308	0.0326963	0.038651	0.005571	0.00556376	-239.357	-239.352
HCO_H_B•	-138.51	-138.548	-138.556	-138.559	-138.93	-139.048	-139.081	-0.420558	-0.499767	-0.524897	-0.541374	-138.946	-139.07	-0.0159295	-0.0229113	-0.0255069	-139.078	-139.23	-0.151932	-139.152	-0.0733124	-139.351	-139.278	-139.126	0.027929	0.027605	0.032456	0.004527	0.00452111	-139.324	-139.319
HCO_H_B-H	-139.128	-139.162	-139.171	-139.174	-139.563	-139.678	-139.712	-0.435072	-0.515171	-0.540536	-0.557165	-139.579	-139.7	-0.0155264	-0.0222514	-0.0247515	-139.708	-139.859	-0.151615	-139.781	-0.0733412	-139.981	-139.908	-139.756	0.037684	0.0372469	0.042797	0.005113	0.00510635	-139.944	-139.939
HS_H_B-F	-522.919	-522.971	-522.983	-522.987	-523.378	-523.535	-523.582	-0.459509	-0.563595	-0.598534	-0.621441	-523.392	-523.557	-0.0136503	-0.0218597	-0.0249116	-523.565	-523.923	-0.358003	-524.739	-1.17439	-525.166	-523.991	-523.633	0.024883	0.0245944	0.029574	0.004691	0.0046849	-525.141	-525.137
HS_H_B•	-423.345	-423.363	-423.367	-423.369	-423.586	-423.654	-423.674	-0.241883	-0.291836	-0.307008	-0.316956	-423.595	-423.668	-0.0086735	-0.0134056	-0.0151648	-423.67	-423.97	-0.29982	-424.758	-1.08764	-425.088	-424.001	-423.701	0.01922	0.018997	0.023346	0.004126	0.00412064	-425.069	-425.065
HS_H_B-H	-423.983	-424.003	-424.008	-424.01	-424.252	-424.326	-424.347	-0.268819	-0.322834	-0.338934	-0.349489	-424.261	-424.34	-0.0088316	-0.0137454	-0.0155722	-424.343	-424.643	-0.300207	-425.431	-1.08766	-425.763	-424.675	-424.375	0.03021	0.0298596	0.034421	0.004211	0.00420553	-425.733	-425.729
H_H_B-F	-125.332	-125.375	-125.384	-125.387	-125.641	-125.752	-125.785	-0.308593	-0.377751	-0.401578	-0.417199	-125.647	-125.763	-0.0066511	-0.0110419	-0.0126742	-125.772	-125.876	-0.104307	-125.865	-0.0933617	-126.014	-125.921	-125.817	0.022507	0.0222459	0.026372	0.003865	0.00385998	-125.992	-125.988
H_H_B•	-25.7519	-25.7589	-25.7605	-25.761	-25.8401	-25.8615	-25.8669	-0.0881843	-0.102589	-0.106391	-0.108884	-25.8414	-25.8635	-0.0012725	-0.0020115	-0.00228623	-25.8656	-25.9116	-0.0459908	-25.8723	-0.0066397	-25.9248	-25.9182	-25.8722	0.014408	0.0142409	0.018224	0.003816	0.00381104	-25.9106	-25.9068
H_H_B-H	-26.3908	-26.4002	-26.4021	-26.4027	-26.5075	-26.5356	-26.5424	-0.116656	-0.135423	-0.140323	-0.143535	-26.5091	-26.5382	-0.0015963	-0.0025621	-0.00292115	-26.5409	-26.5873	-0.046414	-26.5475	-0.006633	-26.6022	-26.5956	-26.5492	0.026238	0.0259336	0.030068	0.00383	0.00382502	-26.5763	-26.5724
NH2_BH2_B-F	-205.682	-205.741	-205.755	-205.759	-206.26	-206.438	-206.49	-0.578236	-0.696732	-0.735518	-0.760947	-206.276	-206.462	-0.0157526	-0.0243304	-0.0275193	-206.474	-206.678	-0.204194	-206.602	-0.128795	-206.88	-206.752	-206.547	0.053306	0.0526877	0.059733	0.006427	0.00641864	-206.828	-206.821
NH2_BH2_B•	-106.129	-106.156	-106.163	-106.165	-106.498	-106.59	-106.615	-0.368489	-0.43326	-0.452466	-0.465059	-106.509	-106.606	-0.0114611	-0.0168472	-0.0188495	-106.614	-106.76	-0.146455	-106.656	-0.04209	-106.837	-106.795	-106.649	0.048687	0.0481222	0.054213	0.005526	0.00551882	-106.789	-106.784
NH2_BH2_B-H	-106.742	-106.771	-106.777	-106.78	-107.132	-107.228	-107.255	-0.389911	-0.457627	-0.477567	-0.49064	-107.143	-107.245	-0.0111919	-0.016549	-0.0185406	-107.252	-107.399	-0.146487	-107.294	-0.0420801	-107.477	-107.435	-107.289	0.059378	0.0586892	0.06497	0.005592	0.00558473	-107.419	-107.413
NH2_F_B-F	-279.388	-279.475	-279.494	-279.5	-280.066	-280.307	-280.38	-0.678056	-0.832368	-0.886247	-0.921571	-280.084	-280.335	-0.0172522	-0.0279246	-0.0318922	-280.35	-280.566	-0.215599	-280.559	-0.208844	-280.878	-280.669	-280.454	0.036584	0.0361596	0.041665	0.005081	0.00507439	-280.842	-280.837
NH2_F_B•	-179.801	-179.855	-179.867	-179.871	-180.261	-180.415	-180.461	-0.460814	-0.559845	-0.593841	-0.61613	-180.274	-180.435	-0.0127378	-0.0201024	-0.0228403	-180.444	-180.602	-0.157367	-180.566	-0.122184	-180.79	-180.667	-180.51	0.031306	0.0309429	0.035875	0.004569	0.00456306	-180.759	-180.754
NH2_F_B-H	-180.445	-180.5	-180.513	-180.517	-180.935	-181.093	-181.141	-0.489766	-0.593111	-0.628058	-0.650971	-180.948	-181.114	-0.0128912	-0.0203949	-0.0231845	-181.124	-181.282	-0.157699	-181.246	-0.122161	-181.471	-181.349	-181.191	0.04235	0.0418587	0.046932	0.004582	0.00457604	-181.429	-181.424
NH2_H_B-F	-180.445	-180.5	-180.513	-180.517	-180.935	-181.093	-181.141	-0.489767	-0.593111	-0.628058	-0.650971	-180.948	-181.114	-0.0128913	-0.0203949	-0.0231845	-181.124	-181.282	-0.157699	-181.246	-0.122161	-181.471	-181.349	-181.191	0.04235	0.0418587	0.046932	0.004582	0.00457604	-181.429	-181.424
NH2_H_B•	-80.8639	-80.8851	-80.8904	-80.892	-81.1362	-81.2057	-81.2259	-0.27229	-0.320538	-0.335532	-0.345364	-81.1442	-81.2177	-0.0080413	-0.0120549	-0.013547	-81.2229	-81.3224	-0.099512	-81.2584	-0.0354636	-81.3859	-81.3505	-81.251	0.036319	0.0358977	0.04046	0.004141	0.00413562	-81.35	-81.3459
NH2_H_B-H	-81.5045	-81.5277	-81.5332	-81.5349	-81.8056	-81.8813	-81.9028	-0.301152	-0.353649	-0.36958	-0.380024	-81.814	-81.894	-0.0083861	-0.0126093	-0.0141793	-81.8996	-81.9995	-0.0998669	-81.9351	-0.0354598	-82.0645	-82.029	-81.9291	0.047898	0.0473424	0.05207	0.004172	0.00416658	-82.0171	-82.013
NH2_NH2_B-F	-235.542	-235.609	-235.625	-235.63	-236.211	-236.415	-236.477	-0.66857	-0.806398	-0.852347	-0.882472	-236.229	-236.445	-0.0186756	-0.0292102	-0.0331266	-236.456	-236.666	-0.210939	-236.606	-0.150929	-236.907	-236.756	-236.546	0.059964	0.0592684	0.066069	0.006105	0.00609706	-236.848	-236.842
NH2_NH2_B•	-135.957	-135.992	-136.001	-136.004	-136.409	-136.527	-136.562	-0.451521	-0.534151	-0.560336	-0.577503	-136.423	-136.548	-0.014024	-0.0211613	-0.0238147	-136.554	-136.707	-0.152794	-136.618	-0.0642517	-136.822	-136.758	-136.605	0.054517	0.0538846	0.060079	0.005562	0.00555477	-136.768	-136.763
NH2_NH2_B-H	-136.6	-136.637	-136.646	-136.649	-137.081	-137.204	-137.24	-0.480934	-0.567629	-0.594648	-0.612362	-137.095	-137.226	-0.0143996	-0.021719	-0.0244401	-137.233	-137.386	-0.153094	-137.297	-0.064249	-137.503	-137.439	-137.285	0.066293	0.065524	0.071666	0.005373	0.00536602	-137.437	-137.432
OH_H_B-F_1	-200.287	-200.349	-200.363	-200.368	-200.788	-200.962	-201.015	-0.501523	-0.612945	-0.651831	-0.677327	-200.801	-200.982	-0.0126406	-0.0205878	-0.0235423	-200.994	-201.154	-0.159907	-201.14	-0.145171	-201.374	-201.228	-201.068	0.030114	0.0297647	0.034402	0.004288	0.00428243	-201.344	-201.339
OH_H_B•_1	-100.701	-100.73	-100.737	-100.739	-100.985	-101.07	-101.096	-0.283877	-0.340103	-0.358971	-0.371341	-100.993	-101.082	-0.0078299	-0.0123331	-0.0140072	-101.088	-101.19	-0.101695	-101.147	-0.0584667	-101.284	-101.226	-101.124	0.023782	0.0235061	0.02775	0.003968	0.00396284	-101.261	-101.257
OH_H_B-H	-101.339	-101.37	-101.377	-101.379	-101.652	-101.742	-101.769	-0.312147	-0.37273	-0.392597	-0.405623	-101.66	-101.755	-0.007953	-0.0126285	-0.0143667	-101.762	-101.864	-0.102028	-101.821	-0.0584564	-101.96	-101.901	-101.799	0.035297	0.0348876	0.03929	0.003993	0.00398781	-101.925	-101.921
OH_OH_B-F	-275.234	-275.314	-275.334	-275.34	-275.926	-276.16	-276.233	-0.692	-0.845818	-0.899699	-0.935025	-275.944	-276.19	-0.0181458	-0.0294965	-0.0337163	-276.205	-276.42	-0.215464	-276.402	-0.196928	-276.721	-276.524	-276.308	0.036637	0.036212	0.041644	0.005007	0.00500049	-276.685	-276.68
OH_OH_B•	-175.646	-175.696	-175.708	-175.712	-176.122	-176.27	-176.316	-0.476102	-0.57472	-0.608643	-0.630885	-176.136	-176.292	-0.0138061	-0.0219072	-0.0249189	-176.302	-176.459	-0.157253	-176.412	-0.110271	-176.635	-176.525	-176.367	0.03131	0.0309468	0.03592	0.00461	0.00460401	-176.604	-176.599
OH_OH_B-H	-176.289	-176.34	-176.352	-176.356	-176.793	-176.947	-176.994	-0.504086	-0.606976	-0.641903	-0.664803	-176.807	-176.969	-0.0138083	-0.0220188	-0.0250712	-176.979	-177.137	-0.157571	-177.089	-0.110252	-177.313	-177.203	-177.046	0.042411	0.041919	0.046949	0.004538	0.0045321	-177.271	-177.267
PH2_H_B-F	-466.668	-466.72	-466.732	-466.736	-467.119	-467.267	-467.31	-0.45059	-0.546586	-0.578328	-0.599139	-467.132	-467.287	-0.0129893	-0.0201976	-0.0228774	-467.295	-467.647	-0.351853	-468.203	-0.908248	-468.618	-467.71	-467.358	0.032475	0.0320983	0.037763	0.005288	0.00528113	-468.586	-468.581
PH2_H_B•	-367.094	-367.111	-367.116	-367.117	-367.328	-367.387	-367.404	-0.233739	-0.275759	-0.287796	-0.295687	-367.336	-367.399	-0.0080494	-0.011801	-0.0131957	-367.401	-367.695	-0.293642	-368.222	-0.82139	-368.541	-367.72	-367.426	0.026753	0.0264427	0.031397	0.004644	0.00463796	-368.515	-368.51
PH2_H_B-H	-367.732	-367.751	-367.756	-367.758	-367.992	-368.057	-368.075	-0.259727	-0.3056	-0.318569	-0.327072	-368	-368.069	-0.008201	-0.012122	-0.0135797	-368.072	-368.366	-0.294041	-368.893	-0.821414	-369.214	-368.392	-368.098	0.037576	0.0371401	0.042319	0.004743	0.00473683	-369.177	-369.172
PH2_PH2_B-F	-808.003	-808.063	-808.078	-808.083	-808.597	-808.78	-808.834	-0.594017	-0.716791	-0.756315	-0.782228	-808.617	-808.81	-0.019791	-0.0298487	-0.0335878	-808.817	-809.417	-0.599356	-810.54	-1.72318	-811.221	-809.498	-808.899	0.041786	0.0413013	0.049088	0.007302	0.00729251	-811.18	-811.172
PH2_PH2_B•	-708.435	-708.462	-708.47	-708.472	-708.813	-708.91	-708.937	-0.378379	-0.447839	-0.467788	-0.480867	-708.828	-708.931	-0.0147422	-0.0214381	-0.0239274	-708.934	-709.475	-0.541259	-710.57	-1.63623	-711.154	-709.518	-708.977	0.037317	0.0368841	0.043763	0.006446	0.00643762	-711.117	-711.111
PH2_PH2_B-H	-709.071	-709.1	-709.107	-709.11	-709.473	-709.575	-709.604	-0.402537	-0.47539	-0.496302	-0.510013	-709.488	-709.597	-0.0148209	-0.0216632	-0.0242069	-709.599	-710.141	-0.541595	-711.236	-1.63629	-711.822	-710.185	-709.644	0.047743	0.0471892	0.054161	0.006418	0.00640966	-711.775	-711.768
SH_SH_B-F	-920.497	-920.56	-920.575	-920.579	-921.107	-921.309	-921.37	-0.610343	-0.749563	-0.795503	-0.825623	-921.128	-921.342	-0.0207087	-0.0327829	-0.0372716	-921.349	-921.961	-0.611599	-923.605	-2.25539	-924.309	-922.054	-921.442	0.02614	0.0258368	0.032253	0.006113	0.00610505	-924.283	-924.277
SH_SH_B•	-820.927	-820.956	-820.964	-820.966	-821.321	-821.435	-821.469	-0.393392	-0.478769	-0.50511	-0.52238	-821.336	-821.459	-0.0157276	-0.0244209	-0.0276527	-821.461	-822.015	-0.553485	-823.63	-2.1686	-824.238	-822.07	-821.516	0.021574	0.0213237	0.026974	0.0054	0.00539298	-824.217	-824.212
SH_SH_B-H	-821.566	-821.596	-821.604	-821.607	-821.985	-822.105	-822.14	-0.419673	-0.50886	-0.536123	-0.553998	-822.001	-822.13	-0.0158809	-0.0247427	-0.0280372	-822.133	-822.686	-0.553852	-824.301	-2.16865	-824.911	-822.743	-822.189	0.032291	0.0319164	0.037634	0.005343	0.00533605	-824.879	-824.874
SIH3_H_B-F	-415.425	-415.477	-415.489	-415.493	-415.856	-415.997	-416.04	-0.43105	-0.520373	-0.55039	-0.570071	-415.867	-416.014	-0.0107463	-0.0166	-0.0187762	-416.023	-416.364	-0.340451	-416.719	-0.695405	-417.118	-416.423	-416.082	0.038993	0.0385407	0.044974	0.005981	0.00597322	-417.079	-417.073
SiH3_H_B•	-315.853	-315.87	-315.875	-315.876	-316.065	-316.118	-316.133	-0.212424	-0.247875	-0.25805	-0.264721	-316.071	-316.125	-0.0051543	-0.0074587	-0.00831539	-316.129	-316.411	-0.282154	-316.737	-0.608641	-317.04	-316.432	-316.149	0.032949	0.0325668	0.038294	0.005345	0.00533805	-317.008	-317.002
SiH3_H_B-H	-316.487	-316.506	-316.512	-316.513	-316.726	-316.784	-316.801	-0.238719	-0.277982	-0.289188	-0.296534	-316.732	-316.792	-0.0054571	-0.0079662	-0.00889899	-316.797	-317.079	-0.282603	-317.405	-0.608659	-317.71	-317.101	-316.819	0.04347	0.0429657	0.049047	0.005577	0.00556975	-317.667	-317.661
SiH3_SiH3_B-F	-705.518	-705.579	-705.595	-705.599	-706.073	-706.244	-706.295	-0.554796	-0.664428	-0.700543	-0.724221	-706.088	-706.266	-0.0152415	-0.0226345	-0.0253829	-706.276	-706.853	-0.576646	-707.574	-1.29747	-708.223	-706.926	-706.349	0.05504	0.0544015	0.063651	0.008611	0.00859981	-708.169	-708.16
SiH3_SiH3_B•	-605.956	-605.983	-605.991	-605.994	-606.293	-606.377	-606.402	-0.337773	-0.394093	-0.410391	-0.421077	-606.303	-606.391	-0.0093955	-0.0132956	-0.0147455	-606.395	-606.914	-0.518389	-607.606	-1.21062	-608.159	-606.948	-606.43	0.050756	0.0501672	0.058416	0.00766	0.00765004	-608.108	-608.101
SiH3_SiH3_B-H	-606.585	-606.614	-606.623	-606.625	-606.947	-607.036	-607.062	-0.362101	-0.421845	-0.439297	-0.450739	-606.957	-607.05	-0.009744	-0.0138428	-0.0153666	-607.055	-607.574	-0.518842	-608.266	-1.21069	-608.821	-607.61	-607.091	0.060371	0.0596707	0.068167	0.007796	0.00778587	-608.761	-608.753
F_H_B-F	-224.28	-224.356	-224.373	-224.378	-224.78	-224.975	-225.034	-0.499178	-0.61904	-0.661836	-0.689894	-224.791	-224.994	-0.0114782	-0.0191466	-0.0219974	-225.008	-225.17	-0.162254	-225.188	-0.180086	-225.432	-225.252	-225.09	0.017812	0.0176054	0.02189	0.004078	0.0040727	-225.414	-225.41
F_H_B•	-124.691	-124.733	-124.742	-124.745	-124.972	-125.078	-125.11	-0.280761	-0.345344	-0.368103	-0.383025	-124.979	-125.089	-0.0066281	-0.0108765	-0.0124559	-125.097	-125.201	-0.103954	-125.19	-0.0933913	-125.338	-125.244	-125.14	0.011027	0.0108991	0.014852	0.003825	0.00382003	-125.327	-125.323
F_H_B-H	-125.332	-125.375	-125.384	-125.387	-125.641	-125.752	-125.785	-0.308593	-0.377751	-0.401578	-0.417199	-125.647	-125.763	-0.0066511	-0.0110419	-0.0126742	-125.772	-125.876	-0.104307	-125.865	-0.0933617	-126.014	-125.921	-125.817	0.022507	0.0222459	0.026372	0.003865	0.00385998	-125.992	-125.988
SiH3_F_B–F	-514.375	-514.459	-514.479	-514.485	-514.997	-515.221	-515.29	-0.62211	-0.761903	-0.810713	-0.842715	-515.013	-515.246	-0.0157687	-0.0248473	-0.0282224	-515.26	-515.659	-0.398315	-516.043	-0.782127	-516.536	-515.754	-515.356	0.03378	0.0333882	0.040356	0.006576	0.00656745	-516.503	-516.496
SiH3_F_B*	-414.791	-414.842	-414.854	-414.858	-415.196	-415.333	-415.374	-0.405241	-0.490328	-0.519269	-0.538244	-415.207	-415.349	-0.0107412	-0.0164659	-0.0185941	-415.357	-415.698	-0.340056	-416.053	-0.695436	-416.451	-415.755	-415.415	0.02887	0.0285351	0.034679	0.005809	0.00580145	-416.422	-416.416
SiH3_F_B-H	-415.425	-415.477	-415.489	-415.493	-415.856	-415.997	-416.04	-0.43105	-0.520373	-0.55039	-0.570071	-415.867	-416.014	-0.0107463	-0.0166	-0.0187762	-416.023	-416.364	-0.340451	-416.719	-0.695405	-417.118	-416.423	-416.082	0.039002	0.0385496	0.044978	0.005976	0.00596823	-417.079	-417.073

## Sheet: DFT Assessment
Molecule	BPW91	PBE	PBE-D3	HCTH407	BLYP	BLYP-D3	BP86	BP86-D3	B97-D	revPBE	revPBE-D3	t-HCTH	MN12-L	VSXC	MN15-L	TPSS	TPSS-D3	r2SCAN	B97M-V	wB97X-V	wB97M-V	PBE0	PBE0-D3	APF	APF-D	B3PW91	B3PW91-D3	B97-1	wB97	N12-SX	X3LYP	B3LYP	B3LYP-D3	wB97-X	BH&HLYP	SOGGA11-X	wB97X-D	CAM-B3LYP	CAM-B3LYP-D3	M06-2X	M11	t-HCTHh	PW6B95	PW6B95-D3	M05-2X	M08-HX	MN15	BMK	BMK-D3
F Atom	-99.7601	-99.6731	-99.6731	-99.7403	-99.7651	-99.7651	-99.7653	-99.7653	-99.7226	-99.739	-99.739	-99.7383	-99.7088	-99.795	-99.6878	-99.7773	-99.7773	-99.7309	-99.7351	-99.7374	-99.7486	-99.6793	-99.6793	-99.7025	-99.7025	-99.7358	-99.7358	-99.7439	-99.7567	-99.7409	-99.7461	-99.7736	-99.7736	-99.7502	-99.7474	-99.7379	-99.7456	-99.7504	-99.7504	-99.7367	-99.7538	-99.7426	-99.8743	-99.8743	-99.7593	-99.7313	-99.6918	-99.7336	-99.7336
AlH2_AlH2_B-F	-611.994	-611.583	-611.588	-612.027	-611.991	-612.001	-612.044	-612.053	-611.922	-611.858	-611.868	-612.033	-611.892	-612.265	-611.805	-612.071	-612.077	-611.885	-611.877	-611.886	-611.922	-611.637	-611.641	-611.745	-611.746	-611.9	-611.909	-611.929	-611.968	-611.969	-611.937	-612.064	-612.072	-611.968	-611.961	-611.956	-611.964	-611.975	-611.979	-611.912	-611.97	-611.947	-612.611	-612.614	-611.983	-611.947	-611.706	-611.826	-611.834
AlH2_AlH2_B•	-512.012	-511.683	-511.687	-512.064	-512.004	-512.013	-512.054	-512.061	-511.976	-511.903	-511.912	-512.072	-511.964	-512.252	-511.903	-512.078	-512.083	-511.936	-511.924	-511.926	-511.95	-511.741	-511.744	-511.825	-511.826	-511.947	-511.955	-511.963	-511.988	-512.003	-511.972	-512.072	-512.079	-511.997	-512.008	-512.002	-511.999	-512.002	-512.006	-511.952	-511.988	-511.981	-512.515	-512.518	-511.997	-511.996	-511.788	-511.869	-511.876
AlH2_H_B-F	-368.98	-368.71	-368.712	-368.996	-368.977	-368.983	-369.01	-369.015	-368.922	-368.898	-368.905	-368.998	-368.896	-369.147	-368.844	-369.036	-369.04	-368.902	-368.916	-368.915	-368.931	-368.741	-368.744	-368.814	-368.815	-368.918	-368.923	-368.939	-368.965	-368.958	-368.942	-369.029	-369.034	-368.962	-368.95	-368.95	-368.957	-368.961	-368.963	-368.925	-368.961	-368.955	-369.368	-369.37	-368.977	-368.948	-368.791	-368.877	-368.881
AlH2_H_B•	-268.976	-268.789	-268.791	-269.011	-268.968	-268.973	-268.998	-269.002	-268.956	-268.922	-268.927	-269.014	-268.946	-269.11	-268.919	-269.02	-269.023	-268.932	-268.941	-268.932	-268.936	-268.823	-268.825	-268.872	-268.872	-268.943	-268.947	-268.951	-268.962	-268.97	-268.954	-269.014	-269.018	-268.968	-268.972	-268.972	-268.969	-268.965	-268.966	-268.942	-268.958	-268.966	-269.25	-269.251	-268.968	-268.973	-268.851	-268.896	-268.899
BH2_BH2_B-F	-176.8	-176.595	-176.599	-176.818	-176.783	-176.792	-176.817	-176.823	-176.742	-176.773	-176.783	-176.811	-176.724	-176.921	-176.706	-176.868	-176.873	-176.731	-176.833	-176.783	-176.757	-176.619	-176.622	-176.679	-176.68	-176.766	-176.773	-176.789	-176.802	-176.795	-176.775	-176.855	-176.862	-176.794	-176.765	-176.786	-176.789	-176.758	-176.761	-176.766	-176.764	-176.817	-177.052	-177.054	-176.819	-176.809	-176.66	-176.737	-176.742
BH2_BH2_B•	-76.8391	-76.7156	-76.719	-76.8753	-76.8159	-76.8232	-76.8465	-76.852	-76.8163	-76.8376	-76.8462	-76.8674	-76.8136	-76.9267	-76.8213	-76.8912	-76.8955	-76.7999	-76.8983	-76.836	-76.8009	-76.7395	-76.7424	-76.7769	-76.7771	-76.8307	-76.8366	-76.8397	-76.8337	-76.8448	-76.8266	-76.8802	-76.8862	-76.8356	-76.8239	-76.8454	-76.8372	-76.7996	-76.8023	-76.8199	-76.7919	-76.8682	-76.9737	-76.9755	-76.8462	-76.8686	-76.7608	-76.7943	-76.7985
BH2_H_B-F	-151.383	-151.216	-151.219	-151.392	-151.373	-151.378	-151.397	-151.401	-151.333	-151.356	-151.362	-151.387	-151.313	-151.475	-151.296	-151.435	-151.438	-151.326	-151.395	-151.363	-151.348	-151.233	-151.235	-151.282	-151.282	-151.352	-151.356	-151.369	-151.382	-151.372	-151.361	-151.425	-151.429	-151.375	-151.352	-151.365	-151.37	-151.352	-151.354	-151.352	-151.357	-151.39	-151.589	-151.59	-151.396	-151.379	-151.268	-151.332	-151.335
BH2_H_B•	-51.3967	-51.3121	-51.3139	-51.4239	-51.38	-51.3841	-51.4016	-51.4045	-51.3818	-51.3961	-51.4011	-51.4178	-51.3759	-51.4537	-51.3843	-51.4325	-51.4348	-51.3699	-51.4338	-51.3922	-51.3679	-51.3284	-51.33	-51.3542	-51.3543	-51.3912	-51.3945	-51.3946	-51.3907	-51.397	-51.3873	-51.4242	-51.4275	-51.3925	-51.385	-51.399	-51.3943	-51.3691	-51.3704	-51.3824	-51.3632	-51.4159	-51.4854	-51.4863	-51.3986	-51.4142	-51.3437	-51.365	-51.3672
CF3_H_B-F	-463.149	-462.738	-462.741	-463.078	-463.152	-463.159	-463.189	-463.194	-462.959	-463.042	-463.051	-463.066	-462.908	-463.326	-462.836	-463.237	-463.242	-462.998	-463.062	-463.049	-463.084	-462.738	-462.741	-462.854	-462.858	-463.019	-463.025	-463.072	-463.131	-463.069	-463.061	-463.203	-463.209	-463.096	-463.019	-463.031	-463.068	-463.081	-463.083	-463.041	-463.1	-463.084	-463.698	-463.699	-463.157	-463.03	-462.826	-463.01	-463.013
CF3_H_B•	-363.117	-362.786	-362.789	-363.065	-363.113	-363.119	-363.147	-363.151	-362.961	-363.036	-363.044	-363.051	-362.923	-363.254	-362.875	-363.19	-363.194	-362.997	-363.052	-363.035	-363.056	-362.789	-362.791	-362.881	-362.884	-363.014	-363.019	-363.052	-363.097	-363.049	-363.043	-363.158	-363.163	-363.071	-363.01	-363.02	-363.049	-363.054	-363.056	-363.028	-363.068	-363.064	-363.548	-363.549	-363.114	-363.023	-362.852	-362.997	-363
CH3_CH3_B-F	-204.656	-204.43	-204.435	-204.672	-204.617	-204.628	-204.679	-204.687	-204.568	-204.617	-204.631	-204.654	-204.51	-204.774	-204.509	-204.714	-204.721	-204.577	-204.668	-204.624	-204.597	-204.453	-204.458	-204.52	-204.523	-204.615	-204.624	-204.628	-204.651	-204.615	-204.61	-204.701	-204.71	-204.639	-204.589	-204.632	-204.632	-204.602	-204.606	-204.6	-204.603	-204.662	-204.931	-204.933	-204.665	-204.64	-204.478	-204.574	-204.579
CH3_CH3_B•	-104.628	-104.482	-104.487	-104.662	-104.582	-104.592	-104.641	-104.648	-104.574	-104.616	-104.628	-104.643	-104.529	-104.705	-104.551	-104.67	-104.676	-104.577	-104.661	-104.612	-104.572	-104.507	-104.511	-104.55	-104.551	-104.613	-104.621	-104.612	-104.618	-104.597	-104.595	-104.659	-104.667	-104.615	-104.581	-104.624	-104.615	-104.577	-104.581	-104.589	-104.574	-104.645	-104.783	-104.785	-104.625	-104.633	-104.507	-104.563	-104.568
CH3_H_B-F	-165.313	-165.135	-165.138	-165.32	-165.292	-165.298	-165.33	-165.334	-165.247	-165.28	-165.288	-165.31	-165.207	-165.402	-165.198	-165.359	-165.363	-165.25	-165.314	-165.284	-165.269	-165.151	-165.153	-165.203	-165.204	-165.278	-165.282	-165.29	-165.307	-165.283	-165.28	-165.349	-165.354	-165.298	-165.264	-165.289	-165.292	-165.275	-165.277	-165.27	-165.277	-165.314	-165.53	-165.531	-165.319	-165.295	-165.178	-165.252	-165.254
CH3_H_B•	-65.281	-65.1848	-65.1873	-65.3075	-65.2535	-65.2586	-65.2884	-65.2919	-65.2508	-65.2752	-65.2819	-65.296	-65.2228	-65.3317	-65.2378	-65.3127	-65.3157	-65.249	-65.3044	-65.2713	-65.2429	-65.2024	-65.2044	-65.2314	-65.2319	-65.2731	-65.2772	-65.2714	-65.2734	-65.2638	-65.2624	-65.3046	-65.3087	-65.2735	-65.2559	-65.2791	-65.2743	-65.249	-65.2507	-65.2575	-65.2464	-65.2949	-65.3804	-65.3814	-65.278	-65.2887	-65.2055	-65.2399	-65.2423
CN_CN_B-F	-310.54	-310.223	-310.227	-310.484	-310.532	-310.541	-310.566	-310.573	-310.375	-310.487	-310.497	-310.456	-310.357	-310.692	-310.344	-310.616	-310.621	-310.411	-310.535	-310.472	-310.499	-310.218	-310.222	-310.308	-310.31	-310.437	-310.445	-310.488	-310.513	-310.441	-310.462	-310.58	-310.588	-310.489	-310.419	-310.453	-310.463	-310.451	-310.454	-310.465	-310.459	-310.494	-310.947	-310.949	-310.545	-310.477	-310.261	-310.422	-310.427
CN_CN_B•	-210.53	-210.295	-210.298	-210.494	-210.517	-210.525	-210.547	-210.553	-210.403	-210.503	-210.512	-210.466	-210.397	-210.645	-210.403	-210.59	-210.594	-210.43	-210.55	-210.474	-210.487	-210.288	-210.291	-210.355	-210.355	-210.451	-210.458	-210.489	-210.494	-210.442	-210.464	-210.555	-210.562	-210.479	-210.427	-210.46	-210.461	-210.441	-210.444	-210.467	-210.442	-210.496	-210.816	-210.818	-210.52	-210.484	-210.307	-210.426	-210.431
CN_H_B-F	-218.256	-218.033	-218.036	-218.228	-218.251	-218.256	-218.275	-218.279	-218.152	-218.216	-218.222	-218.212	-218.132	-218.363	-218.117	-218.312	-218.315	-218.169	-218.249	-218.211	-218.222	-218.035	-218.037	-218.099	-218.1	-218.191	-218.195	-218.222	-218.241	-218.198	-218.208	-218.291	-218.295	-218.225	-218.182	-218.202	-218.21	-218.202	-218.203	-218.205	-218.208	-218.232	-218.54	-218.541	-218.263	-218.216	-218.072	-218.178	-218.181
CN_H_B•	-118.235	-118.093	-118.095	-118.226	-118.223	-118.228	-118.244	-118.247	-118.168	-118.221	-118.226	-118.21	-118.16	-118.305	-118.167	-118.275	-118.277	-118.178	-118.252	-118.206	-118.204	-118.096	-118.098	-118.137	-118.137	-118.195	-118.199	-118.213	-118.215	-118.189	-118.2	-118.256	-118.259	-118.209	-118.182	-118.2	-118.201	-118.184	-118.185	-118.2	-118.184	-118.223	-118.4	-118.401	-118.23	-118.217	-118.109	-118.175	-118.177
Cl_Cl_B-F	-1045.35	-1044.84	-1044.84	-1045.44	-1045.32	-1045.33	-1045.42	-1045.43	-1045.33	-1045.13	-1045.14	-1045.47	-1045.16	-1045.73	-1045.17	-1045.39	-1045.4	-1045.23	-1045.09	-1045.17	-1045.27	-1044.91	-1044.92	-1045.04	-1045.04	-1045.22	-1045.22	-1045.22	-1045.32	-1045.16	-1045.24	-1045.38	-1045.38	-1045.31	-1045.3	-1045.31	-1045.3	-1045.34	-1045.34	-1045.27	-1045.29	-1045.24	-1046.2	-1046.2	-1045.32	-1045.27	-1045.05	-1045.05	-1045.05
Cl_Cl_B•	-945.334	-944.896	-944.899	-945.439	-945.296	-945.302	-945.395	-945.399	-945.343	-945.138	-945.144	-945.468	-945.188	-945.669	-945.222	-945.359	-945.362	-945.238	-945.085	-945.163	-945.254	-944.975	-944.977	-945.076	-945.077	-945.222	-945.227	-945.214	-945.297	-945.156	-945.231	-945.342	-945.347	-945.297	-945.3	-945.31	-945.297	-945.319	-945.321	-945.27	-945.269	-945.232	-946.058	-946.059	-945.289	-945.268	-945.086	-945.044	-945.048
Cl_F_B-F	-685.018	-684.617	-684.619	-685.035	-685.009	-685.013	-685.067	-685.07	-684.941	-684.868	-684.873	-685.047	-684.849	-685.272	-684.823	-685.067	-685.069	-684.907	-684.854	-684.889	-684.959	-684.657	-684.659	-684.759	-684.762	-684.906	-684.909	-684.927	-684.996	-684.901	-684.934	-685.051	-685.055	-684.98	-684.953	-684.955	-684.967	-684.991	-684.993	-684.945	-684.977	-684.939	-685.633	-685.634	-685.011	-684.936	-684.761	-684.822	-684.824
Cl_F_B•	-584.994	-584.673	-584.675	-585.03	-584.978	-584.982	-585.032	-585.035	-584.953	-584.871	-584.874	-585.041	-584.869	-585.206	-584.866	-585.028	-585.029	-584.91	-584.848	-584.881	-584.936	-584.713	-584.714	-584.793	-584.793	-584.906	-584.909	-584.914	-584.966	-584.887	-584.922	-585.013	-585.015	-584.96	-584.948	-584.949	-584.954	-584.97	-584.971	-584.938	-584.95	-584.926	-585.489	-585.49	-584.973	-584.932	-584.794	-584.815	-584.817
Cl_H_B-F	-585.665	-585.342	-585.343	-585.707	-585.648	-585.652	-585.706	-585.709	-585.63	-585.541	-585.545	-585.721	-585.537	-585.884	-585.534	-585.702	-585.705	-585.579	-585.525	-585.559	-585.61	-585.385	-585.386	-585.466	-585.467	-585.582	-585.585	-585.59	-585.646	-585.561	-585.597	-585.69	-585.694	-585.638	-585.623	-585.632	-585.632	-585.645	-585.647	-585.61	-585.624	-585.606	-586.166	-586.167	-585.651	-585.611	-585.468	-585.491	-585.494
Cl_H_B•	-485.637	-485.395	-485.396	-485.699	-485.613	-485.616	-485.668	-485.67	-485.639	-485.539	-485.543	-485.711	-485.555	-485.817	-485.576	-485.66	-485.662	-485.582	-485.519	-485.55	-485.587	-485.439	-485.44	-485.497	-485.497	-485.581	-485.583	-485.576	-485.616	-485.546	-485.583	-485.649	-485.652	-485.617	-485.618	-485.625	-485.618	-485.623	-485.624	-485.601	-485.597	-485.591	-486.021	-486.021	-485.614	-485.608	-485.498	-485.483	-485.485
F_F_B-F	-324.683	-324.398	-324.399	-324.63	-324.695	-324.698	-324.709	-324.71	-324.556	-324.605	-324.608	-324.625	-324.535	-324.815	-324.471	-324.74	-324.741	-324.584	-324.623	-324.611	-324.645	-324.401	-324.402	-324.481	-324.483	-324.595	-324.597	-324.633	-324.669	-324.639	-324.631	-324.727	-324.729	-324.648	-324.607	-324.601	-324.63	-324.646	-324.647	-324.619	-324.666	-324.638	-325.07	-325.07	-324.702	-324.608	-324.474	-324.599	-324.6
F_F_B•	-224.655	-224.452	-224.453	-224.622	-224.662	-224.664	-224.672	-224.673	-224.564	-224.605	-224.607	-224.615	-224.551	-224.746	-224.512	-224.698	-224.699	-224.585	-224.614	-224.6	-224.62	-224.454	-224.455	-224.511	-224.512	-224.592	-224.594	-224.616	-224.637	-224.621	-224.616	-224.685	-224.686	-224.625	-224.599	-224.591	-224.613	-224.622	-224.623	-224.608	-224.634	-224.621	-224.923	-224.923	-224.659	-224.599	-224.504	-224.588	-224.589
HC2_H_B-F	-202.156	-201.942	-201.945	-202.143	-202.144	-202.15	-202.175	-202.179	-202.062	-202.12	-202.128	-202.127	-202.046	-202.267	-202.031	-202.213	-202.216	-202.075	-202.162	-202.116	-202.117	-201.95	-201.953	-202.012	-202.013	-202.101	-202.106	-202.127	-202.14	-202.113	-202.113	-202.195	-202.2	-202.129	-202.09	-202.113	-202.117	-202.102	-202.105	-202.11	-202.105	-202.143	-202.427	-202.429	-202.166	-202.128	-201.987	-202.078	-202.081
HC2_H_B•	-102.139	-102.006	-102.009	-102.145	-102.121	-102.126	-102.148	-102.152	-102.082	-102.13	-102.136	-102.129	-102.078	-102.213	-102.084	-102.18	-102.183	-102.089	-102.169	-102.114	-102.103	-102.014	-102.017	-102.053	-102.054	-102.109	-102.114	-102.122	-102.117	-102.108	-102.109	-102.164	-102.168	-102.115	-102.094	-102.116	-102.111	-102.088	-102.09	-102.107	-102.084	-102.138	-102.291	-102.292	-102.136	-102.133	-102.028	-102.078	-102.081
HCO_H_B-F	-239.325	-239.086	-239.089	-239.299	-239.316	-239.322	-239.347	-239.351	-239.218	-239.277	-239.285	-239.286	-239.176	-239.432	-239.158	-239.382	-239.386	-239.23	-239.302	-239.274	-239.28	-239.089	-239.092	-239.158	-239.159	-239.256	-239.261	-239.286	-239.31	-239.265	-239.273	-239.361	-239.366	-239.293	-239.244	-239.266	-239.279	-239.271	-239.273	-239.262	-239.276	-239.301	-239.625	-239.627	-239.325	-239.273	-239.128	-239.239	-239.242
HCO_H_B•	-139.347	-139.191	-139.193	-139.339	-139.328	-139.333	-139.359	-139.362	-139.274	-139.324	-139.33	-139.326	-139.245	-139.418	-139.252	-139.39	-139.393	-139.285	-139.35	-139.315	-139.309	-139.195	-139.197	-139.24	-139.241	-139.305	-139.308	-139.32	-139.332	-139.302	-139.307	-139.368	-139.371	-139.321	-139.285	-139.31	-139.312	-139.298	-139.299	-139.304	-139.3	-139.335	-139.533	-139.534	-139.342	-139.318	-139.215	-139.284	-139.286
HS_H_B-F_1	-524.245	-523.936	-523.938	-524.279	-524.225	-524.231	-524.284	-524.288	-524.197	-524.132	-524.138	-524.285	-524.119	-524.449	-524.103	-524.285	-524.288	-524.161	-524.123	-524.145	-524.186	-523.975	-523.977	-524.053	-524.055	-524.167	-524.171	-524.175	-524.219	-524.161	-524.18	-524.273	-524.277	-524.215	-524.198	-524.211	-524.211	-524.219	-524.221	-524.183	-524.201	-524.192	-524.713	-524.715	-524.23	-524.191	-524.031	-524.082	-524.085
HS_H_B•_1	-424.225	-423.997	-423.999	-424.278	-424.199	-424.203	-424.255	-424.258	-424.214	-424.139	-424.144	-424.284	-424.147	-424.39	-424.154	-424.25	-424.253	-424.172	-424.125	-424.143	-424.171	-424.037	-424.039	-424.093	-424.094	-424.174	-424.177	-424.168	-424.197	-424.154	-424.174	-424.239	-424.243	-424.202	-424.201	-424.213	-424.204	-424.204	-424.206	-424.183	-424.181	-424.185	-424.576	-424.577	-424.201	-424.195	-424.07	-424.081	-424.084
H_H_B-F	-125.966	-125.837	-125.838	-125.965	-125.963	-125.965	-125.977	-125.978	-125.923	-125.939	-125.942	-125.962	-125.901	-126.028	-125.884	-126.001	-126.002	-125.92	-125.956	-125.942	-125.939	-125.846	-125.847	-125.883	-125.883	-125.937	-125.938	-125.949	-125.961	-125.948	-125.947	-125.994	-125.996	-125.954	-125.937	-125.943	-125.95	-125.946	-125.946	-125.938	-125.949	-125.963	-126.126	-126.126	-125.972	-125.947	-125.876	-125.927	-125.928
H_H_B•	-25.9319	-25.8848	-25.8854	-25.9499	-25.9227	-25.9239	-25.9336	-25.9344	-25.9253	-25.9324	-25.934	-25.9457	-25.9149	-25.9556	-25.9231	-25.9531	-25.9538	-25.9185	-25.9463	-25.9294	-25.9126	-25.8962	-25.8967	-25.9105	-25.9105	-25.931	-25.932	-25.9288	-25.927	-25.9281	-25.9281	-25.9482	-25.9492	-25.9296	-25.929	-25.9325	-25.9321	-25.9187	-25.919	-25.9246	-25.9173	-25.9419	-25.9754	-25.9756	-25.9297	-25.9422	-25.9018	-25.9146	-25.9152
NH2_BH2_B-F	-206.828	-206.605	-206.609	-206.83	-206.808	-206.816	-206.849	-206.855	-206.744	-206.789	-206.799	-206.819	-206.71	-206.945	-206.692	-206.888	-206.893	-206.748	-206.836	-206.796	-206.783	-206.623	-206.626	-206.688	-206.69	-206.782	-206.789	-206.804	-206.823	-206.794	-206.79	-206.876	-206.883	-206.812	-206.771	-206.796	-206.803	-206.782	-206.785	-206.782	-206.79	-206.83	-207.106	-207.108	-206.843	-206.815	-206.661	-206.756	-206.76
NH2_BH2_B•	-106.849	-106.708	-106.711	-106.869	-106.821	-106.828	-106.861	-106.866	-106.8	-106.836	-106.845	-106.856	-106.78	-106.929	-106.787	-106.892	-106.896	-106.798	-106.881	-106.83	-106.807	-106.725	-106.728	-106.767	-106.767	-106.828	-106.833	-106.836	-106.837	-106.825	-106.822	-106.881	-106.887	-106.834	-106.809	-106.836	-106.833	-106.804	-106.807	-106.818	-106.802	-106.862	-107.008	-107.009	-106.85	-106.854	-106.742	-106.795	-106.798
NH2_F_B-F	-280.769	-280.506	-280.508	-280.736	-280.763	-280.768	-280.794	-280.798	-280.65	-280.704	-280.711	-280.725	-280.615	-280.892	-280.574	-280.823	-280.826	-280.675	-280.732	-280.709	-280.726	-280.513	-280.515	-280.588	-280.591	-280.696	-280.7	-280.726	-280.756	-280.716	-280.718	-280.811	-280.816	-280.737	-280.692	-280.703	-280.723	-280.725	-280.727	-280.707	-280.74	-280.74	-281.114	-281.115	-280.783	-280.713	-280.567	-280.686	-280.688
NH2_F_B•	-180.742	-180.56	-180.562	-180.727	-180.73	-180.734	-180.758	-180.761	-180.658	-180.705	-180.71	-180.715	-180.632	-180.822	-180.616	-180.781	-180.783	-180.676	-180.723	-180.698	-180.701	-180.567	-180.569	-180.619	-180.62	-180.694	-180.697	-180.709	-180.723	-180.698	-180.702	-180.77	-180.773	-180.714	-180.683	-180.693	-180.707	-180.701	-180.703	-180.697	-180.71	-180.723	-180.967	-180.968	-180.741	-180.706	-180.597	-180.675	-180.677
NH2_H_B-F	-181.416	-181.231	-181.234	-181.408	-181.403	-181.407	-181.434	-181.437	-181.339	-181.377	-181.384	-181.399	-181.302	-181.504	-181.285	-181.459	-181.462	-181.348	-181.403	-181.379	-181.377	-181.241	-181.243	-181.295	-181.296	-181.372	-181.375	-181.389	-181.406	-181.375	-181.381	-181.45	-181.454	-181.395	-181.361	-181.379	-181.388	-181.38	-181.381	-181.371	-181.386	-181.407	-181.647	-181.648	-181.423	-181.387	-181.273	-181.355	-181.357
NH2_H_B•	-81.3898	-81.2865	-81.2884	-81.4011	-81.3696	-81.3735	-81.3985	-81.4012	-81.3481	-81.3782	-81.3832	-81.3896	-81.323	-81.4369	-81.3302	-81.4175	-81.4197	-81.3521	-81.3977	-81.3706	-81.3557	-81.2972	-81.2986	-81.3279	-81.3281	-81.372	-81.375	-81.3746	-81.3758	-81.3601	-81.3672	-81.41	-81.4131	-81.3747	-81.3559	-81.3727	-81.3742	-81.358	-81.3593	-81.364	-81.3592	-81.3924	-81.5024	-81.5031	-81.3848	-81.385	-81.3056	-81.3477	-81.3495
NH2_NH2_B-F	-236.844	-236.603	-236.606	-236.83	-236.82	-236.828	-236.869	-236.875	-236.734	-236.793	-236.804	-236.814	-236.684	-236.957	-236.666	-236.895	-236.899	-236.755	-236.829	-236.797	-236.796	-236.615	-236.618	-236.685	-236.687	-236.785	-236.792	-236.808	-236.832	-236.783	-236.793	-236.885	-236.892	-236.816	-236.765	-236.794	-236.805	-236.793	-236.796	-236.786	-236.804	-236.83	-237.147	-237.149	-236.854	-236.808	-236.649	-236.761	-236.765
NH2_NH2_B•	-136.82	-136.66	-136.664	-136.825	-136.79	-136.797	-136.836	-136.841	-136.745	-136.797	-136.806	-136.807	-136.706	-136.89	-136.712	-136.855	-136.859	-136.76	-136.824	-136.788	-136.774	-136.672	-136.675	-136.719	-136.72	-136.787	-136.793	-136.794	-136.801	-136.768	-136.781	-136.846	-136.852	-136.796	-136.76	-136.788	-136.792	-136.772	-136.775	-136.779	-136.777	-136.817	-137.003	-137.005	-136.815	-136.805	-136.683	-136.755	-136.758
OH_H_B-F_1	-201.302	-201.107	-201.109	-201.282	-201.298	-201.301	-201.321	-201.323	-201.219	-201.257	-201.261	-201.275	-201.185	-201.391	-201.16	-201.346	-201.348	-201.23	-201.276	-201.259	-201.266	-201.112	-201.114	-201.168	-201.17	-201.249	-201.251	-201.27	-201.29	-201.259	-201.265	-201.336	-201.338	-201.278	-201.244	-201.254	-201.268	-201.268	-201.269	-201.256	-201.276	-201.284	-201.551	-201.552	-201.309	-201.26	-201.154	-201.239	-201.24
OH_H_B•_1	-101.272	-101.159	-101.16	-101.271	-101.262	-101.264	-101.281	-101.283	-101.225	-101.254	-101.257	-101.263	-101.201	-101.321	-101.2	-101.301	-101.302	-101.23	-101.267	-101.247	-101.241	-101.164	-101.165	-101.197	-101.198	-101.245	-101.247	-101.253	-101.258	-101.241	-101.248	-101.292	-101.294	-101.254	-101.235	-101.244	-101.251	-101.243	-101.244	-101.244	-101.245	-101.266	-101.403	-101.403	-101.268	-101.254	-101.181	-101.228	-101.229
OH_OH_B-F_2	-276.624	-276.363	-276.365	-276.586	-276.619	-276.624	-276.651	-276.654	-276.502	-276.561	-276.567	-276.575	-276.459	-276.739	-276.424	-276.676	-276.679	-276.527	-276.584	-276.563	-276.582	-276.366	-276.368	-276.441	-276.444	-276.548	-276.552	-276.579	-276.608	-276.558	-276.57	-276.664	-276.668	-276.589	-276.539	-276.552	-276.574	-276.578	-276.58	-276.563	-276.592	-276.592	-276.963	-276.964	-276.636	-276.563	-276.418	-276.538	-276.541
OH_OH_B•_1	-176.6	-176.42	-176.422	-176.581	-176.589	-176.593	-176.617	-176.62	-176.513	-176.564	-176.569	-176.569	-176.479	-176.674	-176.468	-176.637	-176.639	-176.531	-176.578	-176.554	-176.56	-176.422	-176.424	-176.474	-176.475	-176.549	-176.552	-176.566	-176.579	-176.544	-176.558	-176.625	-176.628	-176.569	-176.533	-176.546	-176.56	-176.557	-176.558	-176.554	-176.564	-176.579	-176.819	-176.82	-176.597	-176.558	-176.451	-176.531	-176.533
PH2_H_B-F	-467.962	-467.665	-467.668	-467.991	-467.942	-467.95	-467.999	-468.004	-467.908	-467.86	-467.868	-467.994	-467.844	-468.154	-467.817	-468.009	-468.013	-467.88	-467.858	-467.872	-467.9	-467.702	-467.705	-467.78	-467.781	-467.891	-467.897	-467.901	-467.936	-467.899	-467.904	-467.996	-468.002	-467.934	-467.917	-467.931	-467.931	-467.935	-467.937	-467.898	-467.918	-467.919	-468.402	-468.403	-467.948	-467.912	-467.744	-467.815	-467.819
PH2_H_B•	-367.943	-367.727	-367.73	-367.991	-367.917	-367.923	-367.971	-367.975	-367.926	-367.867	-367.874	-367.993	-367.874	-368.098	-367.869	-367.975	-367.978	-367.893	-367.863	-367.871	-367.886	-367.766	-367.769	-367.82	-367.821	-367.898	-367.903	-367.894	-367.914	-367.894	-367.898	-367.964	-367.969	-367.921	-367.921	-367.934	-367.925	-367.92	-367.922	-367.898	-367.897	-367.912	-368.265	-368.266	-367.919	-367.916	-367.784	-367.814	-367.818
PH2_PH2_B-F	-809.955	-809.49	-809.496	-810.013	-809.919	-809.933	-810.018	-810.03	-809.891	-809.777	-809.793	-810.022	-809.785	-810.277	-809.748	-810.014	-810.022	-809.839	-809.758	-809.801	-809.86	-809.556	-809.562	-809.674	-809.678	-809.842	-809.854	-809.85	-809.909	-809.849	-809.858	-809.995	-810.007	-809.911	-809.895	-809.917	-809.91	-809.921	-809.927	-809.858	-809.886	-809.872	-810.675	-810.679	-809.924	-809.875	-809.609	-809.702	-809.711
PH2_PH2_B•	-709.948	-709.564	-709.57	-710.026	-709.905	-709.918	-710.002	-710.012	-709.921	-709.797	-709.811	-710.036	-709.829	-710.233	-709.812	-709.992	-710	-709.863	-709.775	-709.809	-709.856	-709.632	-709.637	-709.726	-709.728	-709.862	-709.872	-709.856	-709.898	-709.855	-709.865	-709.975	-709.985	-709.909	-709.91	-709.932	-709.915	-709.918	-709.923	-709.867	-709.875	-709.878	-710.55	-710.554	-709.906	-709.888	-709.66	-709.712	-709.72
SH_SH_B-F_2	-922.513	-922.023	-922.028	-922.582	-922.476	-922.487	-922.58	-922.589	-922.46	-922.313	-922.326	-922.599	-922.329	-922.859	-922.314	-922.559	-922.565	-922.392	-922.28	-922.34	-922.424	-922.093	-922.098	-922.214	-922.218	-922.387	-922.396	-922.392	-922.47	-922.364	-922.403	-922.541	-922.55	-922.467	-922.45	-922.47	-922.462	-922.483	-922.487	-922.42	-922.443	-922.41	-923.291	-923.293	-922.48	-922.425	-922.176	-922.227	-922.234
SH_SH_B•_1	-822.502	-822.093	-822.097	-822.591	-822.459	-822.468	-822.56	-822.567	-822.486	-822.329	-822.339	-822.607	-822.365	-822.807	-822.371	-822.533	-822.538	-822.411	-822.29	-822.344	-822.415	-822.164	-822.168	-822.262	-822.263	-822.402	-822.41	-822.393	-822.454	-822.365	-822.405	-822.516	-822.524	-822.461	-822.459	-822.48	-822.463	-822.476	-822.479	-822.427	-822.432	-822.412	-823.161	-823.164	-822.458	-822.436	-822.222	-822.234	-822.241
SIH3_H_B-F	-416.673	-416.386	-416.39	-416.7	-416.657	-416.665	-416.708	-416.714	-416.619	-416.581	-416.59	-416.704	-416.569	-416.857	-416.533	-416.732	-416.736	-416.596	-416.589	-416.6	-416.613	-416.425	-416.428	-416.501	-416.503	-416.611	-416.618	-416.624	-416.655	-416.633	-416.627	-416.719	-416.726	-416.653	-416.639	-416.649	-416.651	-416.652	-416.655	-416.613	-416.64	-416.645	-417.089	-417.091	-416.663	-416.634	-416.466	-416.551	-416.555
SiH3_H_B•	-316.651	-316.445	-316.449	-316.697	-316.629	-316.636	-316.677	-316.682	-316.634	-316.586	-316.594	-316.701	-316.596	-316.798	-316.585	-316.696	-316.7	-316.606	-316.593	-316.598	-316.599	-316.487	-316.49	-316.54	-316.541	-316.617	-316.623	-316.616	-316.633	-316.626	-316.62	-316.685	-316.691	-316.64	-316.643	-316.651	-316.644	-316.637	-316.639	-316.611	-316.617	-316.637	-316.951	-316.953	-316.633	-316.639	-316.503	-316.55	-316.555
SiH3_SiH3_B-F	-707.381	-706.936	-706.943	-707.436	-707.352	-707.368	-707.44	-707.452	-707.317	-707.223	-707.24	-707.446	-707.239	-707.685	-707.183	-707.462	-707.471	-707.272	-707.224	-707.258	-707.288	-707.005	-707.011	-707.12	-707.123	-707.286	-707.299	-707.3	-707.35	-707.318	-707.307	-707.444	-707.457	-707.353	-707.341	-707.355	-707.352	-707.359	-707.365	-707.29	-707.331	-707.327	-708.053	-708.057	-707.356	-707.321	-707.056	-707.174	-707.185
SiH3_SiH3_B•	-607.372	-607.008	-607.015	-607.447	-607.337	-607.351	-607.422	-607.433	-607.345	-607.241	-607.256	-607.457	-607.28	-607.642	-607.249	-607.441	-607.449	-607.295	-607.242	-607.269	-607.287	-607.08	-607.086	-607.173	-607.174	-607.305	-607.317	-607.306	-607.342	-607.326	-607.314	-607.424	-607.435	-607.353	-607.358	-607.371	-607.359	-607.357	-607.362	-607.299	-607.318	-607.334	-607.929	-607.933	-607.339	-607.338	-607.107	-607.189	-607.198
F_H_B-F	-225.33	-225.124	-225.125	-225.304	-225.335	-225.338	-225.349	-225.35	-225.246	-225.278	-225.281	-225.299	-225.223	-225.428	-225.183	-225.377	-225.378	-225.258	-225.295	-225.282	-225.298	-225.129	-225.13	-225.187	-225.188	-225.272	-225.273	-225.297	-225.321	-225.299	-225.295	-225.366	-225.368	-225.307	-225.278	-225.277	-225.296	-225.302	-225.302	-225.283	-225.312	-225.306	-225.604	-225.604	-225.342	-225.282	-225.181	-225.268	-225.269
F_H_B•	-125.296	-125.171	-125.171	-125.288	-125.295	-125.296	-125.305	-125.306	-125.247	-125.27	-125.272	-125.282	-125.233	-125.353	-125.218	-125.328	-125.328	-125.253	-125.281	-125.266	-125.268	-125.176	-125.177	-125.212	-125.212	-125.263	-125.264	-125.274	-125.284	-125.276	-125.273	-125.318	-125.319	-125.279	-125.265	-125.263	-125.274	-125.272	-125.272	-125.267	-125.277	-125.284	-125.451	-125.451	-125.296	-125.271	-125.204	-125.253	-125.253
SiH3_F_B-F	-516.038	-515.673	-515.677	-516.039	-516.03	-516.039	-516.08	-516.087	-515.942	-515.92	-515.929	-516.041	-515.891	-516.256	-515.832	-516.108	-516.113	-515.934	-515.928	-515.941	-515.973	-515.708	-515.712	-515.806	-515.809	-515.946	-515.953	-515.972	-516.016	-515.984	-515.976	-516.092	-516.098	-516.007	-515.98	-515.983	-515.997	-516.009	-516.012	-515.959	-516.004	-515.989	-516.567	-516.569	-516.034	-515.969	-515.771	-515.893	-515.898
SiH3_F_B•	-416.012	-415.729	-415.732	-416.032	-415.999	-416.006	-416.045	-416.051	-415.954	-415.921	-415.929	-416.034	-415.911	-416.191	-415.877	-416.068	-416.072	-415.937	-415.924	-415.933	-415.951	-415.764	-415.767	-415.839	-415.84	-415.946	-415.952	-415.959	-415.988	-415.97	-415.963	-416.052	-416.058	-415.987	-415.976	-415.979	-415.984	-415.988	-415.99	-415.95	-415.975	-415.976	-416.424	-416.425	-415.997	-415.966	-415.802	-415.886	-415.89
System	BPW91	PBE	PBE-D3	HCTH407	BLYP	BLYP-D3	BP86	BP86-D3	B97-D	revPBE	revPBE-D3	t-HCTH	MN12-L	VSXC	MN15-L	TPSS	TPSS-D3	r2SCAN	B97M-V	wB97X-V	wB97M-V	PBE0	PBE0-D3	APF	APF-D	B3PW91	B3PW91-D3	B97-1	wB97	N12-SX	X3LYP	B3LYP	B3LYP-D3	wB97-X	BH&HLYP	SOGGA11-X	wB97X-D	CAM-B3LYP	CAM-B3LYP-D3	M06-2X	M11	t-HCTHh	PW6B95	PW6B95-D3	M05-2X	M08-HX	MN15	BMK	BMK-D3
AlH2/AlH2	581.827	596.279	597.559	584.502	583.69	586.424	591.38	593.599	584.787	568.21	571.201	587.062	575.53	572.035	563.406	567.574	569.239	571.043	573.56	582.93	585.636	569.85	571.035	569.847	571.478	569.876	572.196	581.76	584.424	589.725	574.785	573.633	575.891	580.044	540.589	568.79	576.939	584.29	585.457	587.477	599.238	586.26	581.087	581.894	596.178	578.931	591.843	587.523	589.427
AlH2/H	637.919	651.924	652.877	641.44	640.703	642.674	647.75	649.174	639.71	623.857	626.373	645.442	633.831	633.625	623.209	627.828	629.019	628.908	631.878	643.739	645.601	628.684	629.497	628.686	629.462	628.717	630.333	641.717	645.799	649.139	634.541	633.301	634.883	640.919	604.001	631.767	636.542	645.193	645.903	647.413	653.477	645.831	641.228	641.646	656.619	638.624	650.26	649.777	650.599
BH2/BH2	528.43	540.707	542.192	532.015	531.169	534.1	537.602	539.886	533.772	515.538	518.924	540.212	530.553	523.924	517.912	524.115	525.996	525.133	524.543	549.56	544.244	525.141	526.459	524.872	527.014	524.518	527.027	538.327	554.646	548.959	530.481	528.967	531.366	547.231	508.845	531.763	540.554	544.757	545.926	549.681	573.542	541.957	534.94	535.649	561.448	549.123	545.099	548.424	549.937
BH2/H	594.524	606.773	607.835	597.826	599.364	601.488	604.29	605.839	599.753	580.977	583.646	606.641	598.994	595.268	586.512	591.036	592.35	590.067	594.267	612.26	608.229	590.64	591.541	590.617	591.613	590.613	592.371	605.521	615.146	614.037	598.287	596.811	598.533	609.236	575.996	598.746	603.495	610.535	611.304	611.845	631.145	608.798	602.419	602.882	624.551	612.268	611.524	613.654	614.64
CF3/F	714.74	730.687	732.067	716.855	718.331	721.03	726.567	728.565	721.244	699.915	703.301	725.413	726.818	729.009	716.704	708.169	709.877	710.611	721.762	725.561	731.836	709.337	710.518	708.748	712.245	707.936	710.194	724.709	728.893	731.702	715.15	713.327	715.519	721.637	686.386	717.11	717.352	725.927	726.942	725.973	731.757	728.979	724.403	725.018	743.416	722.193	741.577	733.561	734.837
CH3/CH3	705.252	720.418	721.946	707.663	709.071	711.994	716.878	719.055	711.908	690.213	693.82	715.628	714.444	719.163	709.822	700.105	701.994	704.35	714.892	721.07	726.644	701.769	703.078	701.153	706.068	700.305	702.776	715.846	725.37	725.498	708.013	706.095	708.47	717.643	682.588	709.518	712.511	720.499	721.606	721.154	724.387	720.094	716.84	717.498	738.384	721.409	733.018	726.659	727.996
CH3/H	712.932	728.212	729.376	715.273	716.87	719.162	724.528	726.19	717.734	698.173	701.077	723.532	721.787	723.783	714.185	706.777	708.207	708.436	719.678	722.942	728.615	706.75	707.731	706.349	708.815	705.811	707.709	721.5	727.045	729.79	713.236	711.53	713.388	719.75	685.09	713.644	714.762	724.028	724.856	724.011	727.962	726.163	721.91	722.408	740.733	720.868	738.07	730.367	731.423
CN/CN	656.14	670.444	672.04	655.991	656.296	659.398	666.63	669.014	655.359	642.304	646.117	661.76	659.926	659.794	664.344	653.513	655.526	654.457	657.842	686.552	689.822	659.282	660.683	658.084	661.401	656.376	659.027	669.682	687.994	676.192	661.43	659.186	661.702	680.734	642.673	669.312	673.322	680.228	681.465	686.367	691.074	670.525	672.628	673.37	697.253	686.361	687.046	687.877	689.375
CN/H	686.085	700.718	701.839	686.533	688.111	690.333	697.043	698.651	686.852	671.71	674.583	693.719	691.353	692.075	689.092	681.313	682.695	680.669	687.643	703.45	707.805	683.116	684.062	682.481	684.209	681.596	683.432	696.142	706.496	702.9	687.656	685.841	687.635	699.121	662.948	691.736	692.879	701.632	702.436	704.167	709.574	698.979	697.681	698.163	718.41	701.489	712.75	709.033	710.035
Cl/Cl	682.774	698.058	699.641	682.897	684.44	687.806	694.409	696.801	681.611	667.7	671.956	690.042	700.204	695.408	695.916	675.781	677.774	682.431	696.648	699.847	706.908	680.742	682.075	679.878	684.845	678.674	681.412	692.139	702.86	701.554	684.772	682.751	685.445	695.306	660.463	687.901	688.622	697.999	699.133	697.31	698.887	695.234	693.464	694.134	713.254	699.039	713.129	703.647	705.13
Cl/F	694.511	709.412	710.769	696.122	695.954	698.819	706.098	708.106	695.37	679.055	682.743	704.613	713.427	710.337	706.154	687.735	689.422	696.236	711.386	711.594	718.514	694.287	695.415	693.415	697.944	692.2	694.512	706.181	714.995	716.712	698.102	696.068	698.366	708.304	675.707	703.633	702.266	710.577	711.526	710.86	715.717	709.681	707.222	707.789	730.97	715.537	724.711	718.255	719.523
Cl/H	703.719	718.917	720.14	704.671	706.518	709.097	715.297	717.107	704.41	689.014	692.334	712.161	717.787	713.758	710.19	696.608	698.128	700.426	712.866	714.498	721.323	698.52	699.537	697.988	700.619	697.262	699.345	711.6	717.802	719.815	703.892	702.127	704.195	710.732	676.779	704.902	705.203	715.025	715.881	714.526	716.949	715.456	712.172	712.683	729.853	712.12	730.406	721.463	722.604
F/F	701.503	715.852	717	704.757	703.374	705.788	713.271	714.926	706.01	685.832	689.002	715.728	721.602	720.987	711.075	695.369	696.772	704.835	721.512	718.313	725.253	702.592	703.527	701.793	705.798	700.688	702.609	716.466	722.19	727.556	706.805	704.807	706.75	716.617	686.048	715.025	711.701	717.842	718.617	720.166	728.363	720.532	716.091	716.562	745.093	727.661	730.496	728.64	729.727
HC2/H	675.425	689.546	690.636	676.046	677.213	679.359	685.872	687.413	674.966	661.247	664.069	682.164	679.553	679.466	680.033	671.96	673.299	670.71	676.173	695.61	698.447	673.311	674.228	672.687	674.496	671.813	673.584	685.33	698.112	692.988	677.796	675.973	677.703	691.124	654.783	681.599	684.317	692.883	693.659	697.145	701.89	687.704	687.88	688.343	708.63	693.207	702.459	699.163	700.099
HCO/H	572.691	583.397	585.462	578.254	583.793	588.073	582.94	586.075	580.063	561.812	567.079	583.229	583.106	575.232	574.371	564.042	566.623	562.789	571.75	581.784	584.117	564.089	565.853	564.917	566.933	566.128	569.648	582.752	581.887	583.573	578.56	577.453	580.927	581.569	554.99	571.818	579.849	584.898	586.436	581.971	584.362	585.362	572.81	573.763	587.543	587.229	580.8	581.549	583.696
HS/H	681.853	696.97	698.278	682.556	686.095	688.808	693.477	695.391	684.235	667.433	670.935	690.52	690.647	691.041	686.993	675.758	677.386	677.349	688.761	694.68	699.692	676.558	677.649	676.086	679.666	675.446	677.654	690.874	698.279	698.908	683.216	681.423	683.595	690.694	656.3	683.479	685.037	694.574	695.487	693.45	697.898	694.663	691.093	691.63	709.789	692.76	707.368	700.624	701.782
H/H	718.691	734.053	734.944	721.175	722.428	724.296	730.424	731.696	723.242	703.857	706.332	730.554	727.323	728.963	716.756	711.449	712.531	710.848	722.291	723.659	729.416	709.722	710.443	709.551	709.666	709.34	710.821	725.824	728.31	732.607	716.284	714.824	716.33	721.097	685.357	716.255	715.878	725.816	726.411	726	730.747	731.325	725.236	725.6	742.897	718.891	742.26	732.702	733.549
NH2/BH2	575.326	588	589.57	578.899	581.561	584.674	585.507	587.791	582.207	562.209	566.06	588.218	580.702	580.386	569.972	575.763	577.712	575.125	579.318	600.313	595.037	574.555	575.892	574.195	577.18	573.705	576.299	589.095	602.556	599.228	582.946	581.075	583.598	595.983	564.463	584.582	589.638	596.349	597.478	597.241	616.778	591.999	587.105	587.776	612.637	601.666	594.549	597.127	598.559
NH2/F	700.401	714.971	716.252	703.511	703.483	706.071	712.198	714.021	706.495	684.972	688.327	714.538	718.536	720.309	709.235	695.468	697.036	703.426	719.346	719.39	725.438	701.037	702.099	700.247	704.5	699.148	701.254	715.269	724.49	727.056	706.402	704.337	706.426	717.151	685.353	712.73	711.15	718.391	719.275	718.322	726.228	719.593	715.656	716.188	742.728	725.105	729.699	726.412	727.571
NH2/H	698.038	713.206	714.367	700.893	702.918	705.251	709.83	711.469	704.226	683.269	686.31	711.091	710.597	713.22	701.839	693.711	695.127	695.701	709.796	712.22	716.999	694.333	695.292	693.802	696.142	693.074	694.971	709.722	717.566	720.065	701.405	699.518	701.401	709.575	676.081	703.457	703.508	712.459	713.255	710.546	716.929	714.409	710.063	710.542	730.879	711.722	723.905	718.231	719.273
NH2/NH2	691.135	706.197	707.652	694.513	695.955	698.808	703.065	705.104	700.155	675.942	679.628	705.958	707.202	713.895	699.117	688.403	690.183	693.795	709.6	713.108	717.82	691.389	692.605	690.561	695.014	689.403	691.756	707.01	719.738	719.071	698.155	695.983	698.288	710.639	676.706	703.591	703.396	711.158	712.168	708.816	716.558	711.534	707.594	708.196	733.1	715.128	720.216	717.151	718.409
OH/H	708.521	723.477	724.627	711.199	711.767	714.145	720.158	721.783	712.204	693.523	696.678	719.5	723.592	722.111	714.539	702.354	703.753	707.699	720.401	720.139	726.364	705.038	705.972	704.471	707.297	703.693	705.592	718.307	724.02	728.051	710.73	708.885	710.797	717.512	685.705	712.531	712.206	721.351	722.116	722.49	726.104	722.631	719.41	719.871	740.153	721.569	735.741	728.349	729.393
OH/OH	692.737	706.993	708.46	695.556	694.873	697.872	704.161	706.222	697.454	676.966	680.935	704.921	712.221	709.767	704.587	687.434	689.221	696.263	710.83	711.19	717.088	694.121	695.317	693.289	698.761	692.128	694.537	706.56	715.109	718.794	698.747	696.656	699.065	708.73	678.961	704.061	703.335	710.822	711.796	713.709	719.264	710.366	708.248	708.827	734.457	719.259	723.836	719.764	721.053
PH2/H	679.918	694.613	695.901	680.454	684.322	686.94	691.253	693.123	682.435	665.745	669.118	688.328	684.719	684.519	680.83	673.428	675.029	673.718	683.551	693.725	697.752	674.268	675.351	673.899	677.264	673.405	675.556	689.457	696.924	695.698	681.129	679.439	681.538	689.692	654.121	681.318	684.085	692.983	693.895	693.783	701.881	693.049	689.074	689.605	708.448	694.666	703.609	701.538	702.636
PH2/PH2	647.26	662.638	664.901	646.664	651.87	656.576	658.773	662.307	649.046	633.549	639.138	652.54	650.317	653.484	651.681	640.443	643.335	643.917	651.09	666.611	670.518	643.58	645.547	642.832	649.949	641.795	645.739	657.685	667.659	662.733	650.079	648.027	651.828	660.986	624.438	649.212	655.563	663.644	665.352	667.289	674.783	660.244	657.684	658.702	679.572	671.793	674.794	673.316	675.611
SH/SH	658.536	674.172	676.228	657.97	662.596	666.93	670.456	673.585	660.206	644.006	649.403	664.829	669.337	672.209	670.788	652.571	655.181	657.597	669.214	676.932	682.593	655.782	657.528	654.946	662.035	653.782	657.351	668.532	679.229	676.685	661.842	659.705	663.17	671.657	637.004	662.309	665.385	674.977	676.456	674.489	676.432	671.402	669.733	670.592	689.897	676.714	688.5	679.847	681.734
SiH3/H	688.081	703.126	704.219	689.501	691.641	693.818	699.208	700.819	689.912	673.613	676.343	695.36	693.823	691.555	683.784	679.073	680.439	680.267	686.562	694.334	698.267	678.98	679.923	678.816	680.983	678.617	680.435	692.958	695.991	699.577	685.472	683.991	685.748	690.249	654.409	683.155	686.109	695.79	696.609	698.331	708.628	697.21	693.456	693.939	710.872	692.182	711.46	700.481	701.428
SiH3/SiH3	652.285	667.816	669.904	653.771	655.733	660.018	663.1	666.696	653.764	638.765	643.264	656.528	656.756	650.12	646.902	641.141	643.877	646.145	647.944	660.195	662.803	643.326	645.284	642.946	647.459	642.441	646.184	655.427	659.158	661.354	649.304	647.667	651.22	654.728	617.538	644.593	651.582	659.889	661.781	667.016	682.519	658.749	656.258	657.499	674.884	660.43	676.503	661.32	664.204
F/H	720.918	735.882	736.899	723.756	723.423	725.559	732.575	734.035	723.573	705.754	708.567	732.306	737.693	735.598	726.121	713.806	715.045	720.561	733.465	731.606	738.772	717.661	718.487	717.084	719.213	716.293	717.99	730.806	735.174	740.278	722.691	720.876	722.596	729.288	697.492	725.504	724.242	733.187	733.871	734.597	739.033	735.178	731.426	731.843	753.377	733.661	748.469	740.949	741.914
SiH3/F	697.677	712.635	713.862	699.543	699.595	702.064	708.884	710.687	697.874	682.474	685.595	705.376	713.079	708.47	702.522	690.625	692.154	698.737	705.552	710.768	716.359	694.83	695.879	694.154	698.359	693.217	695.263	705.799	712.143	716.053	699.386	697.457	699.446	706.933	674.572	699.933	702.023	711.672	712.576	714.822	722.268	709.406	707.554	708.088	728.526	713.533	727.039	717.896	718.962
System	BPW91	PBE	PBE-D3	HCTH407	BLYP	BLYP-D3	BP86	BP86-D3	B97-D	revPBE	revPBE-D3	t-HCTH	MN12-L	VSXC	MN15-L	TPSS	TPSS-D3	r2SCAN	B97M-V	wB97X-V	wB97M-V	PBE0	PBE0-D3	APF	APF-D	B3PW91	B3PW91-D3	B97-1	wB97	N12-SX	X3LYP	B3LYP	B3LYP-D3	wB97-X	BH&HLYP	SOGGA11-X	wB97X-D	CAM-B3LYP	CAM-B3LYP-D3	M06-2X	M11	t-HCTHh	PW6B95	PW6B95-D3	M05-2X	M08-HX	MN15	BMK	BMK-D3
AlH2/AlH2	-3.34116	11.1114	12.3914	-0.665959	-1.47808	1.25601	6.21219	8.43095	-0.38077	-16.9582	-13.9668	1.89411	-9.63778	-13.1333	-21.7623	-17.5937	-15.9293	-14.1253	-11.6083	-2.23825	0.467579	-15.3183	-14.1328	-15.3213	-13.6899	-15.292	-12.9721	-3.40797	-0.74416	4.5568	-10.3827	-11.5353	-9.27664	-5.12405	-44.5792	-16.3779	-8.22857	-0.87809	0.289226	2.30865	14.0703	1.09245	-4.08128	-3.27444	11.0102	-6.23652	6.67479	2.35461	4.25939
AlH2/H	-10.5131	3.49143	4.44452	-6.9925	-7.72992	-5.7581	-0.682127	0.74154	-8.72222	-24.5753	-22.059	-2.99038	-14.6019	-14.8073	-25.2232	-20.6046	-19.4132	-19.5244	-16.5549	-4.69372	-2.83124	-19.7489	-18.9354	-19.7467	-18.9706	-19.7151	-18.0999	-6.7153	-2.63388	0.706895	-13.8916	-15.1319	-13.5498	-7.51371	-44.4316	-16.6655	-11.8905	-3.23956	-2.52901	-1.0198	5.04433	-2.60177	-7.20413	-6.78668	8.18684	-9.8088	1.82727	1.345	2.16646
BH2/BH2	-26.1811	-13.9039	-12.4193	-22.5966	-23.4421	-20.5108	-17.0093	-14.7251	-20.8392	-39.0732	-35.6875	-14.3992	-24.0578	-30.687	-36.699	-30.4962	-28.6149	-29.478	-30.0683	-5.05142	-10.3671	-29.4707	-28.1527	-29.7394	-27.5978	-30.0935	-27.5847	-16.2845	0.0342694	-5.65228	-24.1305	-25.6443	-23.2456	-7.3802	-45.7659	-22.8478	-14.0569	-9.85393	-8.6852	-4.93016	18.931	-12.6542	-19.6717	-18.9621	6.83632	-5.48797	-9.51276	-6.18766	-4.67432
BH2/H	-23.7935	-11.5448	-10.4829	-20.4924	-18.9543	-16.8299	-14.0279	-12.4791	-18.5647	-37.3412	-34.6721	-11.6765	-19.324	-23.0502	-31.8055	-27.282	-25.9679	-28.2511	-24.0505	-6.05838	-10.0891	-27.6782	-26.7767	-27.701	-26.7051	-27.7047	-25.9467	-12.7968	-3.17143	-4.2805	-20.0305	-21.5066	-19.7851	-9.08223	-42.3219	-19.5719	-14.8233	-7.78267	-7.01373	-6.4726	12.8272	-9.5198	-15.8988	-15.4358	6.23339	-6.04999	-6.79381	-4.66417	-3.67764
CF3/F	-18.5675	-2.62056	-1.24035	-16.4528	-14.9769	-12.2776	-6.74066	-4.74235	-12.0635	-33.3925	-30.0066	-7.89492	-6.49018	-4.29836	-16.6039	-25.1386	-23.4312	-22.6965	-11.5456	-7.74696	-1.47223	-23.9705	-22.7894	-24.5597	-21.0624	-25.3722	-23.1136	-8.59876	-4.41488	-1.60628	-18.1581	-19.9806	-17.7886	-11.6709	-46.9215	-16.1977	-15.956	-7.38037	-6.3654	-7.3344	-1.55132	-4.32889	-8.90447	-8.28969	10.1084	-11.1149	8.26892	0.252901	1.52956
CH3/CH3	-24.0791	-8.9137	-7.38568	-21.6686	-20.2599	-17.3368	-12.4528	-10.2766	-17.4234	-39.1184	-35.5115	-13.7036	-14.8875	-10.1678	-19.509	-29.2263	-27.3373	-24.9808	-14.4389	-8.26092	-2.68684	-27.5627	-26.2532	-28.1777	-23.2629	-29.0266	-26.5556	-13.4855	-3.9608	-3.83354	-21.3185	-23.2359	-20.8616	-11.6883	-46.7431	-19.813	-16.8207	-8.83221	-7.72538	-8.1773	-4.94465	-9.23772	-12.4914	-11.8331	9.05249	-7.9226	3.68635	-2.67183	-1.33537
CH3/H	-18.3783	-3.0982	-1.93464	-16.0378	-14.4403	-12.1483	-6.7828	-5.12023	-13.5762	-33.1373	-30.2333	-7.77877	-9.52321	-7.52795	-17.1257	-24.5332	-23.1032	-22.8746	-11.6322	-8.36854	-2.69594	-24.5609	-23.5794	-24.9614	-22.4954	-25.5	-23.6018	-9.81085	-4.26541	-1.52099	-18.074	-19.7805	-17.9221	-11.5601	-46.2207	-17.6668	-16.5482	-7.28226	-6.45495	-7.29957	-3.34867	-5.14744	-9.40071	-8.90241	9.42278	-10.4424	6.75992	-0.943792	0.112284
CN/CN	-40.7502	-26.4462	-24.85	-40.8983	-40.5939	-37.4919	-30.2593	-27.8754	-41.5307	-54.5853	-50.7723	-35.13	-36.9639	-37.096	-32.5461	-43.3766	-41.3641	-42.4331	-39.0481	-10.3378	-7.06727	-37.6082	-36.2063	-38.8061	-35.4882	-40.514	-37.8632	-27.2076	-8.89563	-20.6977	-35.4597	-37.7041	-35.1881	-16.156	-54.2164	-27.5779	-23.568	-16.6616	-15.4245	-10.5227	-5.81545	-26.3645	-24.2617	-23.5201	0.362804	-10.5288	-9.84345	-9.01251	-7.51509
CN/H	-25.8832	-11.2509	-10.1295	-25.4358	-23.857	-21.6355	-14.9253	-13.3178	-25.1167	-40.2583	-37.3853	-18.2495	-20.6157	-19.8936	-22.876	-30.6557	-29.2734	-31.2997	-24.3254	-8.51806	-4.16339	-28.8528	-27.9063	-29.4872	-27.759	-30.3724	-28.5361	-15.8268	-5.47251	-9.068	-24.3129	-26.1271	-24.333	-12.8476	-49.0209	-20.2321	-19.0895	-10.3369	-9.53257	-7.80135	-2.39481	-12.9889	-14.2873	-13.8054	6.44208	-10.4795	0.781273	-2.93588	-1.93385
Cl/Cl	-23.2542	-7.96988	-6.38665	-23.1306	-21.5874	-18.222	-11.6185	-9.22663	-24.4164	-38.3275	-34.0717	-15.9857	-5.82384	-10.6194	-10.1119	-30.2467	-28.2538	-23.5965	-9.38006	-6.18036	0.880448	-25.2857	-23.9526	-26.1503	-21.1824	-27.3534	-24.6161	-13.8889	-3.16753	-4.47363	-21.2555	-23.2765	-20.5828	-10.7218	-45.5649	-18.1272	-17.4062	-8.02853	-6.89496	-8.71795	-7.14036	-10.7943	-12.5643	-11.8934	7.22633	-6.98891	7.1014	-2.38074	-0.89815
Cl/F	-26.6147	-11.7138	-10.3566	-25.0037	-25.1711	-22.3061	-15.0277	-13.0197	-25.7557	-42.07	-38.3825	-16.5126	-7.69799	-10.7887	-14.9716	-33.3905	-31.7032	-24.8896	-9.73924	-9.53178	-2.61121	-26.8379	-25.71	-27.7107	-23.1817	-28.9255	-26.6132	-14.9444	-6.12997	-4.4136	-23.0235	-25.0572	-22.7596	-12.8211	-45.4184	-17.4918	-18.8592	-10.5486	-9.59983	-10.2651	-5.4081	-11.4446	-13.903	-13.3361	9.84514	-5.58805	3.58521	-2.8704	-1.6027
Cl/H	-18.3216	-3.12366	-1.9009	-17.37	-15.523	-12.9435	-6.74368	-4.9338	-17.6303	-33.0272	-29.7062	-9.87969	-4.25364	-8.28275	-11.8502	-25.433	-23.9123	-21.6148	-9.17429	-7.54303	-0.717175	-23.5207	-22.5041	-24.0526	-21.4216	-24.7786	-22.6955	-10.4404	-4.23892	-2.22567	-18.1489	-19.914	-17.8456	-11.3091	-45.2613	-17.1382	-16.8374	-7.01527	-6.15937	-7.5142	-5.09148	-6.58479	-9.86863	-9.35765	7.81245	-9.92066	8.36504	-0.578005	0.563463
F/F	-29.4119	-15.0631	-13.9146	-26.1574	-27.5408	-25.1266	-17.6435	-15.9889	-24.9049	-45.0829	-41.9124	-15.1864	-9.31245	-9.92828	-19.84	-35.5454	-34.1432	-26.0798	-9.40274	-12.6023	-5.6619	-28.3231	-27.3874	-29.1214	-25.117	-30.2272	-28.3054	-14.449	-8.7252	-3.35893	-24.1094	-26.108	-24.1647	-14.2979	-44.8673	-15.8901	-19.2138	-13.0724	-12.298	-10.7493	-2.5519	-10.3827	-14.8241	-14.3527	14.1784	-3.25419	-0.418395	-2.27449	-1.18741
HC2/H	-28.7899	-14.6698	-13.5791	-28.1697	-27.0026	-24.856	-18.3433	-16.8023	-29.2495	-42.9683	-40.146	-22.0514	-24.6619	-24.7498	-24.1825	-32.2554	-30.9161	-33.5053	-28.0425	-8.6051	-5.76882	-30.9043	-29.9874	-31.5284	-29.7196	-32.4024	-30.6314	-18.885	-6.10331	-11.2275	-26.4198	-28.2421	-26.5128	-13.0913	-49.4321	-22.6166	-19.8987	-11.3324	-10.5568	-7.07038	-2.32512	-16.5118	-16.3357	-15.8721	4.41453	-11.0086	-1.75612	-5.05194	-4.11666
HCO/H	-24.5546	-13.8491	-11.7836	-18.9918	-13.4533	-9.17251	-14.3063	-11.1704	-17.1834	-35.4335	-30.1666	-14.0172	-14.1402	-22.0136	-22.8751	-33.2043	-30.6231	-34.4565	-25.4963	-15.4619	-13.1292	-33.1566	-31.3932	-32.3286	-30.3127	-31.118	-27.5981	-14.4935	-15.3589	-13.673	-18.6857	-19.7933	-16.3188	-15.677	-42.256	-25.4283	-17.3968	-12.3481	-10.8102	-15.2752	-12.8843	-11.8843	-24.4355	-23.4831	-9.70322	-10.0173	-16.4459	-15.6973	-13.5501
HS/H	-17.8644	-2.74767	-1.43892	-17.1609	-13.6219	-10.9093	-6.23979	-4.3258	-15.4821	-32.2839	-28.782	-9.19682	-9.07024	-8.67573	-12.7246	-23.9594	-22.3313	-22.3681	-10.9561	-5.03763	-0.0251569	-23.1595	-22.0681	-23.6308	-20.0515	-24.271	-22.0629	-8.84365	-1.43794	-0.809558	-16.5013	-18.2941	-16.1221	-9.02296	-43.4173	-16.2377	-14.6797	-5.14366	-4.22983	-6.26719	-1.81929	-5.05467	-8.62385	-8.0876	10.0721	-6.95711	7.65064	0.906799	2.06439
H/H	-12.2785	3.08298	3.97398	-9.79501	-8.54205	-6.67394	-0.546335	0.726535	-7.72754	-27.1126	-24.6376	-0.416062	-3.64728	-2.00671	-14.2141	-19.5204	-18.4393	-20.1217	-8.67884	-7.31065	-1.55364	-21.248	-20.5268	-21.4192	-21.3043	-21.6299	-20.1487	-5.14585	-2.66014	1.63702	-14.6859	-16.1456	-14.6399	-9.87293	-45.613	-14.7149	-15.0921	-5.15351	-4.55876	-4.97	-0.223087	0.355549	-5.73416	-5.36999	11.9275	-12.0785	11.2906	1.73164	2.57943
NH2/BH2	-33.8195	-21.1453	-19.5753	-30.2469	-27.5847	-24.4715	-23.6389	-21.3551	-26.9381	-46.9367	-43.0857	-20.9275	-28.4439	-28.7599	-39.1732	-33.3824	-31.434	-34.0202	-29.8271	-8.8324	-14.1081	-34.5903	-33.2531	-34.9506	-31.9657	-35.4409	-32.8461	-20.0507	-6.58913	-9.91709	-26.1993	-28.0707	-25.5475	-13.1621	-44.6827	-24.5632	-19.5074	-12.7965	-11.6673	-11.9048	7.63224	-17.147	-22.041	-21.3696	3.4915	-7.47991	-14.5968	-12.0183	-10.5864
NH2/F	-28.6698	-14.1003	-12.8187	-25.5602	-25.5876	-22.9996	-16.8731	-15.05	-22.5757	-44.099	-40.7439	-14.5325	-10.5348	-8.76202	-19.8357	-33.603	-32.0347	-25.6454	-9.72516	-9.68055	-3.63285	-28.0344	-26.972	-28.8239	-24.5705	-29.9224	-27.8172	-13.8022	-4.58097	-2.01497	-22.6691	-24.7338	-22.6452	-11.9204	-43.7179	-16.341	-17.9205	-10.6795	-9.79601	-10.7488	-2.84272	-9.47811	-13.4148	-12.8829	13.6572	-3.96607	0.627677	-2.65927	-1.49979
NH2/H	-21.0821	-5.91432	-4.75354	-18.227	-16.2021	-13.8693	-9.29072	-7.65107	-14.8939	-35.8517	-32.8101	-8.02934	-8.52318	-5.90004	-17.2818	-25.4092	-23.993	-23.4199	-9.32478	-6.90076	-2.12123	-24.7877	-23.828	-25.3188	-22.9784	-26.0465	-24.1498	-9.3989	-1.55458	0.944366	-17.715	-19.6023	-17.7191	-9.5456	-43.0397	-15.6638	-15.6124	-6.66138	-5.86585	-8.57426	-2.19097	-4.71136	-9.05758	-8.57876	11.7584	-7.39886	4.785	-0.889337	0.152716
NH2/NH2	-28.8283	-13.7663	-12.3109	-25.4498	-24.0082	-21.155	-16.8982	-14.8591	-19.8082	-44.0211	-40.3347	-14.0049	-12.7605	-6.06829	-20.8458	-31.5603	-29.7803	-26.1682	-10.3629	-6.85511	-2.14286	-28.5738	-27.3575	-29.4015	-24.9485	-30.5594	-28.2067	-12.953	-0.224688	-0.891903	-21.8079	-23.9796	-21.6747	-9.32356	-43.2568	-16.3717	-16.5671	-8.80478	-7.79493	-11.1467	-3.40538	-8.42866	-12.3684	-11.7668	13.1369	-4.83453	0.252634	-2.81168	-1.55427
OH/H	-22.1162	-7.16016	-6.00955	-19.438	-18.8694	-16.4922	-10.479	-8.85351	-18.4331	-37.1134	-33.959	-11.1366	-7.04428	-8.52552	-16.0973	-28.2826	-26.8838	-22.9381	-10.2355	-10.4974	-4.27301	-25.599	-24.6646	-26.1658	-23.3399	-26.9437	-25.045	-12.3299	-6.61701	-2.58577	-19.9065	-21.7516	-19.84	-13.1252	-44.9317	-18.106	-18.4313	-9.28612	-8.52107	-8.14657	-4.53288	-8.00582	-11.227	-10.7658	9.51581	-9.06795	5.10434	-2.28751	-1.24419
OH/OH	-29.5663	-15.3098	-13.8428	-26.7464	-27.4295	-24.4304	-18.1415	-16.0811	-24.8487	-45.3369	-41.3674	-17.3814	-10.082	-12.5356	-17.716	-34.8686	-33.0821	-26.0396	-11.4727	-11.1132	-5.2145	-28.1814	-26.986	-29.0135	-23.5418	-30.1752	-27.7654	-15.7424	-7.19399	-3.50877	-23.5561	-25.6469	-23.2374	-13.5731	-43.3422	-18.242	-18.9681	-11.4808	-10.507	-8.59368	-3.03843	-11.9364	-14.0551	-13.4755	12.1539	-3.04366	1.5334	-2.53915	-1.24931
PH2/H	-17.7274	-3.03304	-1.74432	-17.1913	-13.3236	-10.7059	-6.39284	-4.52317	-15.2103	-31.9002	-28.5276	-9.31811	-12.927	-13.1262	-16.8154	-24.2181	-22.6164	-23.9281	-14.0948	-3.92107	0.106243	-23.3778	-22.2943	-23.747	-20.3819	-24.2402	-22.09	-8.18888	-0.721697	-1.94775	-16.517	-18.2065	-16.1077	-7.95325	-43.525	-16.3277	-13.5611	-4.66277	-3.7509	-3.863	4.2355	-4.59714	-8.57183	-8.04059	10.8024	-2.9798	5.96319	3.89267	4.99077
PH2/PH2	-23.7402	-8.36185	-6.09896	-24.3364	-19.1299	-14.4246	-12.2273	-8.69341	-21.9542	-37.451	-31.8625	-18.4607	-20.6827	-17.5158	-19.3192	-30.5577	-27.6656	-27.0834	-19.9099	-4.389	-0.481966	-27.4202	-25.4529	-28.1686	-21.0513	-29.2054	-25.2615	-13.3156	-3.34109	-8.26755	-20.9215	-22.9732	-19.1725	-10.0144	-46.5621	-21.7879	-15.4376	-7.35582	-5.6484	-3.71119	3.7829	-10.7563	-13.3165	-12.2985	8.57208	0.793135	3.79332	2.31535	4.61108
SH/SH	-23.627	-7.99038	-5.93446	-24.1922	-19.5666	-15.2325	-11.707	-8.57809	-21.9562	-38.157	-32.7593	-17.3342	-12.8261	-9.95373	-11.3744	-29.5916	-26.9817	-24.5659	-12.949	-5.23041	0.429837	-26.3806	-24.6347	-27.2165	-20.1273	-28.3811	-24.8121	-13.6312	-2.93373	-5.47785	-20.3205	-22.4577	-18.9929	-10.5059	-45.1589	-19.8537	-16.7776	-7.18618	-5.70698	-7.67366	-5.73071	-10.7608	-12.4297	-11.5709	7.73468	-5.44864	6.33682	-2.31574	-0.428387
SiH3/H	-12.0558	2.98851	4.08174	-10.6364	-8.49641	-6.31941	-0.929173	0.682285	-10.2248	-26.524	-23.7946	-4.77746	-6.31402	-8.58231	-16.3534	-21.0636	-19.6983	-19.8704	-13.575	-5.80306	-1.87052	-21.1569	-20.2139	-21.3215	-19.1537	-21.5205	-19.7021	-7.17868	-4.1466	-0.560205	-14.6652	-16.1458	-14.3892	-9.88807	-45.7283	-16.9823	-14.0277	-4.34734	-3.52768	-1.80594	8.49111	-2.92756	-6.68146	-6.19852	10.7345	-7.95484	11.3228	0.343798	1.29081
SiH3/SiH3	-13.0271	2.50431	4.59145	-11.5414	-9.57889	-5.29363	-2.21229	1.38361	-11.5483	-26.5471	-22.0484	-8.78363	-8.55615	-15.1926	-18.4104	-24.1714	-21.4353	-19.1671	-17.3679	-5.11721	-2.50905	-21.9861	-20.0285	-22.3664	-17.8531	-22.8709	-19.1277	-9.88459	-6.15418	-3.95787	-16.0078	-17.645	-14.0916	-10.5839	-47.7736	-20.7191	-13.73	-5.42266	-3.53056	1.7044	17.2069	-6.5634	-9.05438	-7.81275	9.57221	-4.88157	11.1905	-3.99182	-1.10792
F/H	-22.9167	-7.95262	-6.9356	-20.078	-20.4112	-18.2759	-11.2594	-9.79911	-20.2615	-38.0806	-35.2679	-11.528	-6.14187	-8.23628	-17.7133	-30.0281	-28.7896	-23.2737	-10.369	-12.228	-5.06225	-26.1737	-25.3472	-26.7507	-24.6219	-27.5419	-25.8446	-13.0281	-8.6606	-3.55598	-21.1433	-22.9586	-21.2388	-14.5469	-46.342	-18.3304	-19.5926	-10.647	-9.96395	-9.23724	-4.80159	-8.65634	-12.4083	-11.9914	9.543	-10.1733	4.63501	-2.88592	-1.92067
SiH3/F	-23.7555	-8.79727	-7.57043	-21.889	-21.8372	-19.3681	-12.5487	-10.7458	-23.5583	-38.9581	-35.8377	-16.0567	-8.35367	-12.9622	-18.9102	-30.8074	-29.2786	-22.6955	-15.8804	-10.664	-5.07339	-26.6024	-25.5531	-27.2787	-23.0732	-28.2153	-26.169	-15.6337	-9.28984	-5.3794	-22.0467	-23.9754	-21.9862	-14.4993	-46.8608	-21.4994	-19.4089	-9.76089	-8.85632	-6.60993	0.835205	-12.026	-13.8782	-13.3442	7.09404	-7.89982	5.60685	-3.53681	-2.46993
MAD	22.4503	9.45417	8.49602	20.4184	19.0067	16.2831	11.7387	10.0719	19.0926	36.8574	33.3499	12.9745	12.93	13.7949	20.1589	28.6669	26.9477	25.3704	15.9745	7.82596	3.9738	26.3357	25.1616	26.8322	23.5643	27.512	25.1927	12.6788	4.78077	4.75838	20.4021	22.1875	19.918	11.2826	45.5658	18.9795	16.6636	8.46606	7.47549	7.3472	5.8366	9.09811	12.6998	12.0886	9.02006	7.3269	6.21701	3.47823	2.89575
MD	-22.4503	-7.90893	-6.53048	-20.4184	-19.0067	-16.1994	-11.3245	-9.27428	-19.0926	-36.8574	-33.3499	-12.8482	-12.93	-13.7949	-20.1589	-28.6669	-26.9477	-25.3704	-15.9745	-7.82596	-3.84819	-26.3357	-25.1616	-26.8322	-23.5643	-27.512	-25.1927	-12.6788	-4.77848	-4.23537	-20.4021	-22.1875	-19.918	-11.2826	-45.5658	-18.9795	-16.6636	-8.46606	-7.45621	-7.07966	0.367182	-9.00158	-12.6998	-12.0886	8.37317	-7.27403	2.25919	-2.60205	-1.27439
LD	40.7502	26.4462	24.85	40.8983	40.5939	37.4919	30.2593	27.8754	41.5307	54.5853	50.7723	35.13	36.9639	37.096	39.1732	43.3766	41.3641	42.4331	39.0481	15.4619	14.1081	37.6082	36.2063	38.8061	35.4882	40.514	37.8632	27.2076	15.3589	20.6977	35.4597	37.7041	35.1881	16.156	54.2164	27.5779	23.568	16.6616	15.4245	15.2752	18.931	26.3645	24.4355	23.5201	14.1784	12.0785	16.4459	15.6973	13.5501
NO	29	13	13	27	25	24	19	14	27	30	30	19	15	17	30	30	30	30	23	7	4	30	30	30	30	30	30	20	1	3	30	30	29	20	30	30	29	10	6	7	5	13	19	19	11	8	5	2	2
[truncated: 14 more columns]
